# Supplementary material for: Bis[4-(4-pyridyl)pyridinium] (4-carboxy­pyridine-2,6-dicarboxyl­ato-κ3 O 2,N,O 6)(pyridine-2,4,6-tricarboxyl­ato-κ3 O 2,N,O 6)ferrate(III) trihydrate
Source: Acta Crystallogr Sect E Struct Rep Online. 2009 Mar 28;65(Pt 4):m450–1. doi: 10.1107/S1600536809010514 (PMC2968833; doi:10.1107/S1600536809010514)
Supplement: Supplementary file 1 [file e-65-0m450-sup1.cif]

##############################################################################
###                                                                        ###
###        Electronic paper (Acta Crystallographica Section E)             ###
###                                                                        ###
##############################################################################
#                                                                            #
# This CIF contains the data in a paper accepted for publication in Acta     #
# Crystallographica Section E. It conforms to the requirements of Notes      #
# for Authors for Section E, and has been peer reviewed under the auspices   #
# of the IUCr Commission on Journals.                                        #
#                                                                            #
# Full details of the Crystallographic Information File format               #
# are given in the paper "The Crystallographic Information File (CIF):       #
# a New Standard Archive File for Crystallography" by S. R. Hall, F. H.      #
# Allen and I. D. Brown [Acta Cryst. (1991), A47, 655-685].                  #
#                                                                            #
# The current version of the core CIF dictionary is obtainable from          #
# ftp://ftp.iucr.org/pub/cif_core.dic. The current version number is 2.4.    #
#                                                                            #
# Software is freely available for graphical display of the structure(s) in  #
# this CIF.  For information consult the CIF home page http://www.iucr.org/  #
# cif/home.html                                                              #
#                                                                            #
# This file may be used for bona fide research purposes within the           #
# scientific community so long as proper attribution is given to the journal # 
# article from which it was obtained.                                        #
#                                                                            #
##############################################################################
                                             
data_global
_audit_creation_method     'form.cif (version 2.0)'
_journal_data_validation_number     ?
_journal_date_recd_electronic     2009-03-16
_journal_date_accepted     2009-03-23
_journal_name_full     'Acta Crystallographica, Section E'
_journal_year     2009
_journal_volume     65
_journal_issue      4
_journal_page_first     m450
_journal_page_last     m451
_journal_paper_category     QM
_journal_coeditor_code     NG2562
_publ_contact_author_name     'Hong-Zhen Xie'
_publ_contact_author_address
;
      State Key Lab. Base of Novel Functional Materials and
   Preparation Science
   Faculty of Materials Science and Chemical Engineering
   Institute of Solid Materials Chemistry
   Ningbo University
   Ningbo, Zhejiang
   315211, People's Republic of China
;
_publ_contact_author_email     'zhengyueqing@nbu.edu.cn'
_publ_contact_author_fax     '86 574 87600747'
_publ_contact_author_phone     '86 574 87600747'
_publ_section_title
;\
Bis[4-(4-pyridyl)pyridinium]
(4-carboxypyridine-2,6-dicarboxylato-\k^3^<i>O</i>^2^,\
<i>N</i>,<i>O</i>^6^)(pyridine-2,4,6-tricarboxylato-\k^3^<i>O</i>^2^,\
<i>N</i>,<i>O</i>^6^)ferrate(III) trihydrate
;
loop_
    _publ_author_name
    _publ_author_footnote
    _publ_author_address
    'Li Zhao' ?
;
State Key Laboratory Base of Novel Functional Materials and Preparation Science
Faculty of Materials Science and Chemical Engineering
Institute of Solid Materials Chemistry
Ningbo University
Zhejiang 315211
People's Republic of China
;
    'You-Ren Dong' ?
;
State Key Laboratory Base of Novel Functional Materials and Preparation Science
Faculty of Materials Science and Chemical Engineering
Institute of Solid Materials Chemistry
Ningbo University
Zhejiang 315211
People's Republic of China
;
    'Hong-Zhen Xie' ?
;
State Key Laboratory Base of Novel Functional Materials and Preparation Science
Faculty of Materials Science and Chemical Engineering
Institute of Solid Materials Chemistry
Ningbo University
Zhejiang 315211
People's Republic of China
;
data_I
_audit_creation_method     SHELXL-97
_chemical_name_systematic
;
Bis[4-(4-pyridyl)pyridinium] (4-carboxypyridine-2,6-dicarboxylato-
\k^3^<i>O</i>^2^,<i>N</i>,<i>O</i>^6^)(pyridine-2,4,6-tricarboxylato-
\k^3^<i>O</i>^2^,<i>N</i>,<i>O</i>^6^)ferrate(III) trihydrate
;
_chemical_name_common     ?
_chemical_formula_moiety     'C36 H23 Fe N6 O12, 3(H2 O)'
_chemical_formula_sum     'C36 H29 Fe N6 O15'
_chemical_formula_iupac     '(C10 H9 N2)2 [Fe (C8 H2 N O6) (C8 H3 N O6)], 3H2 O'
_chemical_formula_weight     841.50
_chemical_melting_point     ?
_symmetry_cell_setting     'triclinic'
_symmetry_space_group_name_H-M     'P -1'
_symmetry_space_group_name_Hall     '-P 1'
loop_
    _symmetry_equiv_pos_as_xyz
    'x, y, z'
    '-x, -y, -z'
_cell_length_a     10.568(2)
_cell_length_b     12.386(3)
_cell_length_c     14.344(3)
_cell_angle_alpha     77.13(3)
_cell_angle_beta     79.82(3)
_cell_angle_gamma     76.15(3)
_cell_volume     1761.9(6)
_cell_formula_units_Z     2
_cell_measurement_reflns_used     17019
_cell_measurement_theta_min     3.2
_cell_measurement_theta_max     27.46
_cell_measurement_temperature     293(2)
_exptl_crystal_description     block
_exptl_crystal_colour     brown
_exptl_crystal_size_max     0.35
_exptl_crystal_size_mid     0.24
_exptl_crystal_size_min     0.17
_exptl_crystal_density_diffrn     1.586
_exptl_crystal_density_meas     ?
_exptl_crystal_density_method     'not measured'
_exptl_crystal_F_000     866
_exptl_absorpt_coefficient_mu     0.514
_exptl_absorpt_correction_type     multi-scan
_exptl_absorpt_process_details     '(ABSCOR; Higashi, 1995)'
_exptl_absorpt_correction_T_min     0.860
_exptl_absorpt_correction_T_max     0.913
_exptl_special_details
;
;
_diffrn_ambient_temperature     293(2)
_diffrn_radiation_type     MoK\a
_diffrn_radiation_wavelength     0.71073
_diffrn_radiation_source     'fine-focus sealed tube'
_diffrn_radiation_monochromator     graphite
_diffrn_measurement_device_type     'Rigaku R-AXIS RAPID'
_diffrn_measurement_method     \w
_diffrn_detector_area_resol_mean     0
_diffrn_reflns_number     17019
_diffrn_reflns_av_R_equivalents     0.0397
_diffrn_reflns_av_sigmaI/netI     0.0572
_diffrn_reflns_theta_min     3.07
_diffrn_reflns_theta_max     27.46
_diffrn_reflns_theta_full     27.46
_diffrn_measured_fraction_theta_max     0.984
_diffrn_measured_fraction_theta_full     0.984
_diffrn_reflns_limit_h_min     -13
_diffrn_reflns_limit_h_max     13
_diffrn_reflns_limit_k_min     -15
_diffrn_reflns_limit_k_max     16
_diffrn_reflns_limit_l_min     -17
_diffrn_reflns_limit_l_max     18
_diffrn_standards_number     0
_diffrn_standards_interval_count     ?
_diffrn_standards_interval_time     0
_diffrn_standards_decay_%     0
_refine_special_details
;
Refinement of <i>F</i>^2^ against ALL reflections. The weighted <i>R</i>-factor
<i>wR</i> and goodness of fit <i>S</i> are based on <i>F</i>^2^, conventional
<i>R</i>-factors <i>R</i> are based on <i>F</i>, with <i>F</i> set to zero for
negative <i>F</i>^2^. The threshold expression of <i>F</i>^2^ >
\s(<i>F</i>^2^) is used only for calculating <i>R</i>-factors(gt) <i>etc</i>.
and is not relevant to the choice of reflections for refinement.
<i>R</i>-factors based on <i>F</i>^2^ are statistically about twice as large
as those based on <i>F</i>, and <i>R</i>- factors based on ALL data will be
even larger.
;
_reflns_number_total     7934
_reflns_number_gt     5458
_reflns_threshold_expression     I>2\s(I)
_refine_ls_structure_factor_coef     Fsqd
_refine_ls_matrix_type     full
_refine_ls_R_factor_all     0.0871
_refine_ls_R_factor_gt     0.0510
_refine_ls_wR_factor_gt     0.1171
_refine_ls_wR_factor_ref     0.1379
_refine_ls_goodness_of_fit_ref     1.059
_refine_ls_restrained_S_all     1.059
_refine_ls_number_reflns     7934
_refine_ls_number_parameters     526
_refine_ls_number_restraints     0
_refine_ls_hydrogen_treatment     constr
_refine_ls_weighting_scheme     calc
_refine_ls_weighting_details
         'calc w=1/[\s^2^(Fo^2^)+(0.0677P)^2^+0.2949P] where P=(Fo^2^+2Fc^2^)/3'
_atom_sites_solution_hydrogens     geom
_atom_sites_solution_primary     direct
_atom_sites_solution_secondary     difmap
_refine_ls_shift/su_max     0.018
_refine_ls_shift/su_mean     0.001
_refine_diff_density_max     0.406
_refine_diff_density_min     -0.406
_refine_ls_extinction_method     none
_refine_ls_extinction_coef     ?
loop_
    _atom_type_symbol
    _atom_type_description
    _atom_type_scat_dispersion_real
    _atom_type_scat_dispersion_imag
    _atom_type_scat_source
    'C' 'C' 0.0033 0.0016
                         'International Tables Vol C Tables 4.2.6.8 and 6.1.1.4'
    'H' 'H' 0.0000 0.0000
                         'International Tables Vol C Tables 4.2.6.8 and 6.1.1.4'
    'N' 'N' 0.0061 0.0033
                         'International Tables Vol C Tables 4.2.6.8 and 6.1.1.4'
    'O' 'O' 0.0106 0.0060
                         'International Tables Vol C Tables 4.2.6.8 and 6.1.1.4'
    'Fe' 'Fe' 0.3463 0.8444
                         'International Tables Vol C Tables 4.2.6.8 and 6.1.1.4'
_computing_data_collection     'RAPID-AUTO (Rigaku, 1998)'
_computing_cell_refinement     'RAPID-AUTO (Rigaku, 1998)'
_computing_data_reduction     'CrystalStructure (Rigaku/MSC, 2004)'
_computing_structure_solution     'SHELXS97 (Sheldrick, 2008)'
_computing_structure_refinement     'SHELXL97 (Sheldrick, 2008)'
_computing_molecular_graphics     'SHELXL97 (Sheldrick, 2008)'
_computing_publication_material     'SHELXTL (Sheldrick, 2008)'
loop_
    _atom_site_type_symbol
    _atom_site_label
    _atom_site_fract_x
    _atom_site_fract_y
    _atom_site_fract_z
    _atom_site_U_iso_or_equiv
    _atom_site_adp_type
    _atom_site_calc_flag
    _atom_site_refinement_flags
    _atom_site_occupancy
    _atom_site_disorder_assembly
    _atom_site_disorder_group
    Fe Fe 0.48489(4) 0.50845(4) 0.74947(3) 0.02949(13) Uani d . 1 . .
    N N1 0.3459(2) 0.51476(19) 0.86945(15) 0.0271(5) Uani d . 1 . .
    N N2 0.6260(2) 0.52164(19) 0.63117(14) 0.0253(5) Uani d . 1 . .
    C C1 0.3767(3) 0.4481(2) 0.95274(18) 0.0272(6) Uani d . 1 . .
    C C2 0.2896(3) 0.4545(2) 1.03624(18) 0.0299(6) Uani d . 1 . .
    H H2 0.3096 0.4081 1.0945 0.036 Uiso calc R 1 . .
    C C3 0.1708(3) 0.5328(2) 1.03055(18) 0.0300(6) Uani d . 1 . .
    C C4 0.1416(3) 0.6013(2) 0.94256(19) 0.0310(6) Uani d . 1 . .
    H H4 0.0624 0.6535 0.9381 0.037 Uiso calc R 1 . .
    C C5 0.2338(3) 0.5894(2) 0.86208(18) 0.0286(6) Uani d . 1 . .
    C C6 0.5121(3) 0.3728(2) 0.94093(19) 0.0308(6) Uani d . 1 . .
    O O1 0.57272(18) 0.39221(17) 0.85399(13) 0.0358(5) Uani d . 1 . .
    O O2 0.5550(2) 0.30376(19) 1.00811(15) 0.0450(5) Uani d . 1 . .
    C C7 0.0695(3) 0.5450(3) 1.1186(2) 0.0335(6) Uani d . 1 . .
    O O3 0.1080(2) 0.4852(2) 1.19749(14) 0.0525(6) Uani d . 1 . .
    H H3 0.0457 0.4873 1.2407 0.079 Uiso calc R 1 . .
    O O4 -0.0370(2) 0.6083(2) 1.10993(15) 0.0529(6) Uani d . 1 . .
    C C8 0.2268(3) 0.6545(2) 0.75967(19) 0.0311(6) Uani d . 1 . .
    O O5 0.1333(2) 0.73086(19) 0.73936(14) 0.0436(5) Uani d . 1 . .
    O O6 0.32849(19) 0.62091(18) 0.70084(12) 0.0352(5) Uani d . 1 . .
    C C9 0.6408(2) 0.4532(2) 0.56858(18) 0.0266(6) Uani d . 1 . .
    C C10 0.7329(3) 0.4614(2) 0.48723(18) 0.0294(6) Uani d . 1 . .
    H H10 0.7429 0.4149 0.4426 0.035 Uiso calc R 1 . .
    C C11 0.8105(3) 0.5417(2) 0.47426(18) 0.0299(6) Uani d . 1 . .
    C C12 0.7941(3) 0.6101(2) 0.54191(18) 0.0301(6) Uani d . 1 . .
    H H12 0.8464 0.6629 0.5345 0.036 Uiso calc R 1 . .
    C C13 0.6987(2) 0.5981(2) 0.62030(18) 0.0271(6) Uani d . 1 . .
    C C14 0.5477(3) 0.3726(2) 0.60007(19) 0.0317(6) Uani d . 1 . .
    O O7 0.47146(19) 0.38846(18) 0.67958(14) 0.0379(5) Uani d . 1 . .
    O O8 0.5477(2) 0.3013(2) 0.55424(17) 0.0524(6) Uani d . 1 . .
    C C15 0.9150(3) 0.5546(3) 0.38788(19) 0.0356(7) Uani d . 1 . .
    O O9 0.9347(2) 0.4803(2) 0.33614(16) 0.0558(7) Uani d . 1 . .
    O O10 0.9727(2) 0.6326(2) 0.37478(17) 0.0595(7) Uani d . 1 . .
    C C16 0.6609(3) 0.6649(2) 0.70080(19) 0.0305(6) Uani d . 1 . .
    O O11 0.7138(2) 0.74272(19) 0.69996(15) 0.0441(5) Uani d . 1 . .
    O O12 0.56886(19) 0.63358(17) 0.76424(13) 0.0360(5) Uani d . 1 . .
    N N3 0.9300(3) 0.0772(3) 0.6608(2) 0.0529(8) Uani d . 1 . .
    H H3A 0.9740 0.0865 0.7025 0.079 Uiso calc R 1 . .
    C C17 0.8781(4) -0.0123(4) 0.6781(2) 0.0579(10) Uani d . 1 . .
    H H17 0.8887 -0.0644 0.7354 0.069 Uiso calc R 1 . .
    C C18 0.8083(4) -0.0307(3) 0.6131(2) 0.0556(10) Uani d . 1 . .
    H H18 0.7717 -0.0945 0.6263 0.067 Uiso calc R 1 . .
    C C19 0.7928(3) 0.0467(3) 0.5278(2) 0.0373(7) Uani d . 1 . .
    C C20 0.8491(3) 0.1404(3) 0.5113(2) 0.0422(7) Uani d . 1 . .
    H H20 0.8415 0.1932 0.4542 0.051 Uiso calc R 1 . .
    C C21 0.9160(3) 0.1548(3) 0.5797(3) 0.0512(9) Uani d . 1 . .
    H H21 0.9519 0.2187 0.5697 0.061 Uiso calc R 1 . .
    N N4 0.5820(3) -0.0089(3) 0.3213(2) 0.0502(7) Uani d . 1 . .
    C C22 0.7179(3) 0.0271(3) 0.4566(2) 0.0380(7) Uani d . 1 . .
    C C23 0.6505(3) 0.1171(3) 0.3962(2) 0.0430(7) Uani d . 1 . .
    H H23 0.6490 0.1913 0.4003 0.052 Uiso calc R 1 . .
    C C24 0.5854(3) 0.0946(3) 0.3297(2) 0.0476(8) Uani d . 1 . .
    H H24 0.5414 0.1555 0.2886 0.057 Uiso calc R 1 . .
    C C25 0.6459(5) -0.0947(4) 0.3793(3) 0.0829(15) Uani d . 1 . .
    H H25 0.6458 -0.1680 0.3735 0.100 Uiso calc R 1 . .
    C C26 0.7133(5) -0.0797(3) 0.4485(3) 0.0783(15) Uani d . 1 . .
    H H26 0.7552 -0.1423 0.4893 0.094 Uiso calc R 1 . .
    N N5 0.9437(3) 0.9490(3) 1.1818(2) 0.0495(7) Uani d . 1 . .
    C C27 0.8663(3) 1.0491(3) 1.1540(2) 0.0491(9) Uani d . 1 . .
    H H27 0.8631 1.1076 1.1858 0.059 Uiso calc R 1 . .
    C C28 0.7908(3) 1.0700(3) 1.0802(2) 0.0443(8) Uani d . 1 . .
    H H28 0.7390 1.1414 1.0619 0.053 Uiso calc R 1 . .
    C C29 0.7940(3) 0.9821(2) 1.0337(2) 0.0320(6) Uani d . 1 . .
    C C30 0.8776(3) 0.8807(3) 1.0597(2) 0.0418(7) Uani d . 1 . .
    H H30 0.8854 0.8217 1.0273 0.050 Uiso calc R 1 . .
    C C31 0.9503(3) 0.8665(3) 1.1342(3) 0.0509(9) Uani d . 1 . .
    H H31 1.0059 0.7969 1.1518 0.061 Uiso calc R 1 . .
    N N6 0.5522(3) 1.0162(2) 0.81949(19) 0.0445(7) Uani d . 1 . .
    H H6A 0.5044 1.0219 0.7753 0.067 Uiso calc R 1 . .
    C C32 0.7079(3) 0.9959(3) 0.9582(2) 0.0324(6) Uani d . 1 . .
    C C33 0.6801(3) 1.0959(3) 0.8931(2) 0.0403(7) Uani d . 1 . .
    H H33 0.7144 1.1574 0.8958 0.048 Uiso calc R 1 . .
    C C34 0.6010(3) 1.1043(3) 0.8238(2) 0.0452(8) Uani d . 1 . .
    H H34 0.5817 1.1718 0.7799 0.054 Uiso calc R 1 . .
    C C35 0.5763(3) 0.9191(3) 0.8826(2) 0.0433(8) Uani d . 1 . .
    H H35 0.5400 0.8592 0.8786 0.052 Uiso calc R 1 . .
    C C36 0.6533(3) 0.9062(3) 0.9529(2) 0.0394(7) Uani d . 1 . .
    H H36 0.6690 0.8383 0.9967 0.047 Uiso calc R 1 . .
    O O14 0.8797(3) 0.7658(3) 0.8387(2) 0.0770(9) Uani d . 1 . .
    H H14A 0.8215 0.7521 0.8116 0.116 Uiso d . 1 . .
    H H14B 0.9524 0.7531 0.8024 0.116 Uiso d . 1 . .
    O O15 1.1872(2) 0.7054(2) 0.25415(18) 0.0571(7) Uani d . 1 . .
    H H15A 1.1225 0.6765 0.2841 0.086 Uiso d . 1 . .
    H H15B 1.2405 0.6626 0.2191 0.086 Uiso d . 1 . .
    O O13A -0.299(4) 0.735(3) 1.201(2) 0.087(5) Uani d P 0.50 . .
    O O13B -0.293(4) 0.719(3) 1.174(2) 0.087(5) Uani d P 0.50 . .
    H H13A -0.3480 0.6982 1.2502 0.131 Uiso d . 1 . .
    H H13B -0.2432 0.6654 1.1609 0.131 Uiso d . 1 . .
loop_
    _atom_site_aniso_label
    _atom_site_aniso_U_11
    _atom_site_aniso_U_22
    _atom_site_aniso_U_33
    _atom_site_aniso_U_12
    _atom_site_aniso_U_13
    _atom_site_aniso_U_23
    Fe 0.0310(2) 0.0340(2) 0.0201(2) -0.00864(17) 0.00912(14) -0.00606(16)
    N1 0.0288(12) 0.0288(12) 0.0202(10) -0.0050(10) 0.0050(8) -0.0047(9)
    N2 0.0270(11) 0.0293(12) 0.0175(10) -0.0071(9) 0.0045(8) -0.0043(9)
    C1 0.0317(14) 0.0284(15) 0.0196(12) -0.0071(11) 0.0038(10) -0.0052(11)
    C2 0.0357(15) 0.0335(16) 0.0178(12) -0.0097(12) 0.0040(10) -0.0026(11)
    C3 0.0340(15) 0.0350(16) 0.0213(13) -0.0107(12) 0.0070(10) -0.0106(12)
    C4 0.0275(14) 0.0339(16) 0.0296(14) -0.0021(12) 0.0021(11) -0.0111(12)
    C5 0.0312(14) 0.0297(15) 0.0228(13) -0.0055(12) 0.0025(10) -0.0061(11)
    C6 0.0355(15) 0.0304(16) 0.0254(13) -0.0082(12) 0.0027(11) -0.0066(12)
    O1 0.0309(10) 0.0404(12) 0.0280(10) -0.0012(9) 0.0100(8) -0.0074(9)
    O2 0.0454(13) 0.0424(13) 0.0325(11) 0.0073(10) 0.0005(9) 0.0016(10)
    C7 0.0355(16) 0.0363(17) 0.0270(14) -0.0091(13) 0.0094(11) -0.0113(12)
    O3 0.0432(13) 0.0707(17) 0.0273(11) -0.0002(12) 0.0159(9) -0.0045(11)
    O4 0.0406(13) 0.0621(16) 0.0411(12) 0.0063(12) 0.0118(10) -0.0107(12)
    C8 0.0367(16) 0.0336(16) 0.0223(13) -0.0077(13) -0.0017(11) -0.0050(12)
    O5 0.0447(13) 0.0442(14) 0.0337(11) 0.0016(11) -0.0047(9) -0.0022(10)
    O6 0.0388(11) 0.0427(12) 0.0196(9) -0.0065(9) 0.0032(8) -0.0046(8)
    C9 0.0289(14) 0.0282(15) 0.0208(12) -0.0066(11) 0.0033(10) -0.0054(11)
    C10 0.0287(14) 0.0369(16) 0.0207(12) -0.0055(12) 0.0031(10) -0.0078(11)
    C11 0.0278(14) 0.0339(16) 0.0225(13) -0.0061(12) 0.0054(10) -0.0013(11)
    C12 0.0326(15) 0.0305(15) 0.0251(13) -0.0118(12) 0.0032(11) -0.0009(11)
    C13 0.0278(14) 0.0290(15) 0.0219(13) -0.0071(11) 0.0015(10) -0.0016(11)
    C14 0.0342(15) 0.0342(16) 0.0267(14) -0.0121(13) 0.0047(11) -0.0070(12)
    O7 0.0385(11) 0.0427(13) 0.0330(10) -0.0194(10) 0.0127(8) -0.0104(9)
    O8 0.0595(15) 0.0541(15) 0.0543(14) -0.0294(12) 0.0149(11) -0.0308(12)
    C15 0.0340(15) 0.0437(18) 0.0253(14) -0.0104(14) 0.0064(11) -0.0043(13)
    O9 0.0602(15) 0.0702(17) 0.0390(13) -0.0285(13) 0.0272(11) -0.0246(12)
    O10 0.0616(15) 0.0712(18) 0.0495(14) -0.0384(14) 0.0268(12) -0.0193(13)
    C16 0.0352(15) 0.0272(15) 0.0279(14) -0.0060(12) -0.0013(11) -0.0056(12)
    O11 0.0546(14) 0.0407(13) 0.0431(12) -0.0207(11) 0.0018(10) -0.0153(10)
    O12 0.0451(12) 0.0380(12) 0.0260(10) -0.0130(10) 0.0076(8) -0.0131(9)
    N3 0.0578(18) 0.066(2) 0.0462(17) -0.0192(16) -0.0176(14) -0.0182(16)
    C17 0.072(3) 0.068(3) 0.0364(18) -0.023(2) -0.0220(17) 0.0058(17)
    C18 0.074(3) 0.053(2) 0.0473(19) -0.034(2) -0.0233(17) 0.0104(17)
    C19 0.0395(17) 0.0368(18) 0.0388(16) -0.0089(14) -0.0146(13) -0.0047(13)
    C20 0.054(2) 0.0351(18) 0.0424(17) -0.0150(15) -0.0144(14) -0.0053(14)
    C21 0.055(2) 0.053(2) 0.056(2) -0.0212(18) -0.0125(16) -0.0168(18)
    N4 0.0571(18) 0.0484(18) 0.0533(17) -0.0110(14) -0.0291(14) -0.0092(14)
    C22 0.0448(17) 0.0364(18) 0.0375(16) -0.0154(14) -0.0135(13) -0.0028(13)
    C23 0.055(2) 0.0358(18) 0.0409(17) -0.0031(15) -0.0181(14) -0.0100(14)
    C24 0.049(2) 0.044(2) 0.0485(19) 0.0038(16) -0.0258(15) -0.0067(16)
    C25 0.127(4) 0.038(2) 0.106(4) -0.024(2) -0.078(3) -0.004(2)
    C26 0.121(4) 0.032(2) 0.100(3) -0.018(2) -0.085(3) 0.007(2)
    N5 0.0512(17) 0.056(2) 0.0476(16) -0.0099(15) -0.0234(13) -0.0100(14)
    C27 0.053(2) 0.052(2) 0.050(2) -0.0059(17) -0.0173(16) -0.0223(17)
    C28 0.0459(18) 0.0380(19) 0.053(2) -0.0032(15) -0.0188(15) -0.0139(16)
    C29 0.0312(15) 0.0330(16) 0.0317(14) -0.0065(12) -0.0058(11) -0.0047(12)
    C30 0.0453(18) 0.0384(18) 0.0449(18) -0.0040(14) -0.0157(14) -0.0119(15)
    C31 0.054(2) 0.041(2) 0.061(2) -0.0005(16) -0.0284(17) -0.0111(17)
    N6 0.0439(15) 0.0547(18) 0.0402(14) -0.0101(13) -0.0208(12) -0.0078(13)
    C32 0.0330(15) 0.0345(17) 0.0311(14) -0.0061(12) -0.0064(11) -0.0082(12)
    C33 0.0451(18) 0.0387(18) 0.0398(17) -0.0109(14) -0.0113(13) -0.0063(14)
    C34 0.051(2) 0.044(2) 0.0418(18) -0.0082(16) -0.0191(14) -0.0015(15)
    C35 0.0421(18) 0.046(2) 0.0494(19) -0.0134(15) -0.0148(14) -0.0123(16)
    C36 0.0435(18) 0.0368(18) 0.0397(16) -0.0118(14) -0.0124(13) -0.0018(14)
    O14 0.0659(18) 0.091(2) 0.0760(19) -0.0138(17) -0.0019(15) -0.0274(18)
    O15 0.0461(14) 0.0489(15) 0.0652(15) -0.0081(12) 0.0163(11) -0.0084(12)
    O13A 0.075(4) 0.063(8) 0.101(15) -0.016(5) 0.050(8) -0.016(6)
    O13B 0.075(4) 0.063(8) 0.101(15) -0.016(5) 0.050(8) -0.016(6)
_geom_special_details
;
All e.s.d.'s (except the e.s.d. in the dihedral angle between two l.s. planes)
are estimated using the full covariance matrix. The cell e.s.d.'s are taken
into account individually in the estimation of e.s.d.'s in distances, angles
and torsion angles; correlations between e.s.d.'s in cell parameters are only
used when they are defined by crystal symmetry. An approximate (isotropic)
treatment of cell e.s.d.'s is used for estimating e.s.d.'s involving l.s.
planes.
;
loop_
    _geom_bond_atom_site_label_1
    _geom_bond_atom_site_label_2
    _geom_bond_site_symmetry_2
    _geom_bond_distance
    _geom_bond_publ_flag
    Fe O6 . 2.008(2) y
    Fe O7 . 2.012(2) y
    Fe O1 . 2.018(2) y
    Fe O12 . 2.026(2) y
    Fe N2 . 2.056(2) y
    Fe N1 . 2.058(2) y
    N1 C5 . 1.321(3) ?
    N1 C1 . 1.336(3) ?
    N2 C13 . 1.324(3) ?
    N2 C9 . 1.332(3) ?
    C1 C2 . 1.380(3) ?
    C1 C6 . 1.514(4) ?
    C2 C3 . 1.393(4) ?
    C2 H2 . 0.9300 ?
    C3 C4 . 1.394(4) ?
    C3 C7 . 1.515(3) ?
    C4 C5 . 1.383(3) ?
    C4 H4 . 0.9300 ?
    C5 C8 . 1.515(4) ?
    C6 O2 . 1.212(3) ?
    C6 O1 . 1.296(3) ?
    C7 O4 . 1.216(4) ?
    C7 O3 . 1.281(4) ?
    O3 H3 . 0.8200 ?
    C8 O5 . 1.220(3) ?
    C8 O6 . 1.289(3) ?
    C9 C10 . 1.383(3) ?
    C9 C14 . 1.510(4) ?
    C10 C11 . 1.397(4) ?
    C10 H10 . 0.9300 ?
    C11 C12 . 1.388(4) ?
    C11 C15 . 1.514(3) ?
    C12 C13 . 1.378(3) ?
    C12 H12 . 0.9300 ?
    C13 C16 . 1.510(4) ?
    C14 O8 . 1.213(3) ?
    C14 O7 . 1.299(3) ?
    C15 O10 . 1.225(4) ?
    C15 O9 . 1.265(4) ?
    C16 O11 . 1.221(3) ?
    C16 O12 . 1.279(3) ?
    N3 C17 . 1.309(5) ?
    N3 C21 . 1.339(5) ?
    N3 H3A . 0.8600 ?
    C17 C18 . 1.372(5) ?
    C17 H17 . 0.9300 ?
    C18 C19 . 1.383(4) ?
    C18 H18 . 0.9300 ?
    C19 C20 . 1.384(4) ?
    C19 C22 . 1.488(4) ?
    C20 C21 . 1.371(4) ?
    C20 H20 . 0.9300 ?
    C21 H21 . 0.9300 ?
    N4 C25 . 1.318(5) ?
    N4 C24 . 1.323(4) ?
    C22 C26 . 1.367(5) ?
    C22 C23 . 1.381(4) ?
    C23 C24 . 1.380(4) ?
    C23 H23 . 0.9300 ?
    C24 H24 . 0.9300 ?
    C25 C26 . 1.386(5) ?
    C25 H25 . 0.9300 ?
    C26 H26 . 0.9300 ?
    N5 C27 . 1.332(4) ?
    N5 C31 . 1.332(4) ?
    C27 C28 . 1.379(4) ?
    C27 H27 . 0.9300 ?
    C28 C29 . 1.389(4) ?
    C28 H28 . 0.9300 ?
    C29 C30 . 1.369(4) ?
    C29 C32 . 1.491(4) ?
    C30 C31 . 1.380(4) ?
    C30 H30 . 0.9300 ?
    C31 H31 . 0.9300 ?
    N6 C34 . 1.331(4) ?
    N6 C35 . 1.334(4) ?
    N6 H6A . 0.8600 ?
    C32 C33 . 1.379(4) ?
    C32 C36 . 1.390(4) ?
    C33 C34 . 1.379(4) ?
    C33 H33 . 0.9300 ?
    C34 H34 . 0.9300 ?
    C35 C36 . 1.364(4) ?
    C35 H35 . 0.9300 ?
    C36 H36 . 0.9300 ?
    O14 H14A . 0.8499 ?
    O14 H14B . 0.8508 ?
    O15 H15A . 0.8517 ?
    O15 H15B . 0.8520 ?
    O13A H13A . 0.9035 ?
    O13A H13B . 1.1256 ?
    O13B H13A . 1.1455 ?
    O13B H13B . 0.7764 ?
loop_
    _geom_angle_atom_site_label_1
    _geom_angle_atom_site_label_2
    _geom_angle_atom_site_label_3
    _geom_angle_site_symmetry_1
    _geom_angle_site_symmetry_3
    _geom_angle
    _geom_angle_publ_flag
    O6 Fe O7 . . 95.18(9) y
    O6 Fe O1 . . 151.77(7) y
    O7 Fe O1 . . 92.17(9) y
    O6 Fe O12 . . 91.68(9) y
    O7 Fe O12 . . 151.67(8) y
    O1 Fe O12 . . 94.66(9) y
    O6 Fe N2 . . 102.03(9) y
    O7 Fe N2 . . 75.81(8) y
    O1 Fe N2 . . 106.20(8) y
    O12 Fe N2 . . 75.88(8) y
    O6 Fe N1 . . 75.78(9) y
    O7 Fe N1 . . 110.98(8) y
    O1 Fe N1 . . 76.14(8) y
    O12 Fe N1 . . 97.35(8) y
    N2 Fe N1 . . 172.91(9) y
    C5 N1 C1 . . 122.9(2) ?
    C5 N1 Fe . . 118.62(18) ?
    C1 N1 Fe . . 118.31(18) ?
    C13 N2 C9 . . 122.6(2) ?
    C13 N2 Fe . . 118.47(16) ?
    C9 N2 Fe . . 118.94(17) ?
    N1 C1 C2 . . 120.3(2) ?
    N1 C1 C6 . . 111.8(2) ?
    C2 C1 C6 . . 127.9(3) ?
    C1 C2 C3 . . 118.0(2) ?
    C1 C2 H2 . . 121.0 ?
    C3 C2 H2 . . 121.0 ?
    C2 C3 C4 . . 120.4(2) ?
    C2 C3 C7 . . 121.4(3) ?
    C4 C3 C7 . . 118.2(3) ?
    C5 C4 C3 . . 118.1(3) ?
    C5 C4 H4 . . 120.9 ?
    C3 C4 H4 . . 120.9 ?
    N1 C5 C4 . . 120.3(2) ?
    N1 C5 C8 . . 111.4(2) ?
    C4 C5 C8 . . 128.3(3) ?
    O2 C6 O1 . . 126.0(3) ?
    O2 C6 C1 . . 121.2(2) ?
    O1 C6 C1 . . 112.7(2) ?
    C6 O1 Fe . . 120.88(18) ?
    O4 C7 O3 . . 126.2(2) ?
    O4 C7 C3 . . 119.8(3) ?
    O3 C7 C3 . . 114.1(3) ?
    C7 O3 H3 . . 109.5 ?
    O5 C8 O6 . . 126.1(3) ?
    O5 C8 C5 . . 121.1(2) ?
    O6 C8 C5 . . 112.8(2) ?
    C8 O6 Fe . . 120.84(18) ?
    N2 C9 C10 . . 120.4(2) ?
    N2 C9 C14 . . 111.4(2) ?
    C10 C9 C14 . . 128.2(2) ?
    C9 C10 C11 . . 117.9(2) ?
    C9 C10 H10 . . 121.0 ?
    C11 C10 H10 . . 121.0 ?
    C12 C11 C10 . . 120.1(2) ?
    C12 C11 C15 . . 118.8(2) ?
    C10 C11 C15 . . 121.1(2) ?
    C13 C12 C11 . . 118.6(2) ?
    C13 C12 H12 . . 120.7 ?
    C11 C12 H12 . . 120.7 ?
    N2 C13 C12 . . 120.4(2) ?
    N2 C13 C16 . . 111.8(2) ?
    C12 C13 C16 . . 127.8(2) ?
    O8 C14 O7 . . 125.4(3) ?
    O8 C14 C9 . . 121.8(2) ?
    O7 C14 C9 . . 112.8(2) ?
    C14 O7 Fe . . 121.07(17) ?
    O10 C15 O9 . . 126.3(3) ?
    O10 C15 C11 . . 118.9(3) ?
    O9 C15 C11 . . 114.8(3) ?
    O11 C16 O12 . . 126.0(2) ?
    O11 C16 C13 . . 120.6(2) ?
    O12 C16 C13 . . 113.4(2) ?
    C16 O12 Fe . . 120.48(17) ?
    C17 N3 C21 . . 121.4(3) ?
    C17 N3 H3A . . 119.3 ?
    C21 N3 H3A . . 119.3 ?
    N3 C17 C18 . . 121.1(3) ?
    N3 C17 H17 . . 119.5 ?
    C18 C17 H17 . . 119.5 ?
    C17 C18 C19 . . 119.5(3) ?
    C17 C18 H18 . . 120.3 ?
    C19 C18 H18 . . 120.3 ?
    C18 C19 C20 . . 118.3(3) ?
    C18 C19 C22 . . 119.9(3) ?
    C20 C19 C22 . . 121.9(3) ?
    C21 C20 C19 . . 119.5(3) ?
    C21 C20 H20 . . 120.2 ?
    C19 C20 H20 . . 120.2 ?
    N3 C21 C20 . . 120.3(3) ?
    N3 C21 H21 . . 119.9 ?
    C20 C21 H21 . . 119.9 ?
    C25 N4 C24 . . 117.7(3) ?
    C26 C22 C23 . . 117.7(3) ?
    C26 C22 C19 . . 121.5(3) ?
    C23 C22 C19 . . 120.8(3) ?
    C24 C23 C22 . . 118.6(3) ?
    C24 C23 H23 . . 120.7 ?
    C22 C23 H23 . . 120.7 ?
    N4 C24 C23 . . 123.6(3) ?
    N4 C24 H24 . . 118.2 ?
    C23 C24 H24 . . 118.2 ?
    N4 C25 C26 . . 122.5(4) ?
    N4 C25 H25 . . 118.8 ?
    C26 C25 H25 . . 118.8 ?
    C22 C26 C25 . . 119.9(4) ?
    C22 C26 H26 . . 120.1 ?
    C25 C26 H26 . . 120.1 ?
    C27 N5 C31 . . 118.0(3) ?
    N5 C27 C28 . . 123.1(3) ?
    N5 C27 H27 . . 118.4 ?
    C28 C27 H27 . . 118.4 ?
    C27 C28 C29 . . 118.4(3) ?
    C27 C28 H28 . . 120.8 ?
    C29 C28 H28 . . 120.8 ?
    C30 C29 C28 . . 118.4(3) ?
    C30 C29 C32 . . 120.1(3) ?
    C28 C29 C32 . . 121.5(3) ?
    C29 C30 C31 . . 119.6(3) ?
    C29 C30 H30 . . 120.2 ?
    C31 C30 H30 . . 120.2 ?
    N5 C31 C30 . . 122.4(3) ?
    N5 C31 H31 . . 118.8 ?
    C30 C31 H31 . . 118.8 ?
    C34 N6 C35 . . 121.2(3) ?
    C34 N6 H6A . . 119.4 ?
    C35 N6 H6A . . 119.4 ?
    C33 C32 C36 . . 118.6(3) ?
    C33 C32 C29 . . 121.7(3) ?
    C36 C32 C29 . . 119.7(3) ?
    C34 C33 C32 . . 119.7(3) ?
    C34 C33 H33 . . 120.2 ?
    C32 C33 H33 . . 120.2 ?
    N6 C34 C33 . . 120.2(3) ?
    N6 C34 H34 . . 119.9 ?
    C33 C34 H34 . . 119.9 ?
    N6 C35 C36 . . 121.1(3) ?
    N6 C35 H35 . . 119.4 ?
    C36 C35 H35 . . 119.4 ?
    C35 C36 C32 . . 119.2(3) ?
    C35 C36 H36 . . 120.4 ?
    C32 C36 H36 . . 120.4 ?
    H14A O14 H14B . . 107.2 ?
    H15A O15 H15B . . 112.8 ?
    H13A O13A H13B . . 103.2 ?
    H13A O13B H13B . . 110.8 ?
loop_
    _geom_hbond_atom_site_label_D
    _geom_hbond_atom_site_label_H
    _geom_hbond_atom_site_label_A
    _geom_hbond_site_symmetry_D
    _geom_hbond_site_symmetry_H
    _geom_hbond_site_symmetry_A
    _geom_hbond_distance_DH
    _geom_hbond_distance_HA
    _geom_hbond_distance_DA
    _geom_hbond_angle_DHA
    _geom_hbond_publ_flag
    O3 H3 O9 . . 1_456 0.82 1.64 2.454(3) 172 Y
    N3 H3A N5 . . 2_767 0.86 1.93 2.741(4) 158 Y
    N6 H6A N4 . . 2_666 0.86 1.84 2.694(4) 170 Y
    O13A H13A O7 . . 2_567 0.90 1.90 2.766(4) 161 Y
    O13B H13B O4 . . 1_555 0.78 2.17 2.821(4) 142 Y
    O14 H14A O11 . . 1_555 0.85 2.16 2.973(4) 160 Y
    O14 H14B O5 . . 1_655 0.85 1.95 2.788(4) 169 Y
    O15 H15A O10 . . 1_555 0.85 1.97 2.801(3) 166 Y
    O15 H15B O1 . . 2_766 0.85 2.10 2.877(3) 152 Y
