# Supplementary material for: Bis[4-(4-pyridyl)pyridinium] (4-carboxy­pyridine-2,6-dicarboxyl­ato-κ3 O 2,N,O 6)(pyridine-2,4,6-tricarboxyl­ato-κ3 O 2,N,O 6)ferrate(III) trihydrate
Source: Acta Crystallogr Sect E Struct Rep Online. 2009 Mar 28;65(Pt 4):m450–1. doi: 10.1107/S1600536809010514 (PMC2968833; doi:10.1107/S1600536809010514)
Supplement: Supplementary file 2 [file e-65-0m450-Isup2.hkl]

# 
# h,k,l, Fc-squared, Fo-squared, sigma(Fo-squared) and status flag 
# 
data_I
_shelx_title ' shx97 in P-1' 
_shelx_refln_list_code          4 
_shelx_F_calc_maximum      216.88 
_exptl_crystal_F_000       866.00 
_reflns_d_resolution_high  0.7706 
 
loop_ 
 _symmetry_equiv_pos_as_xyz 
 'x, y, z' 
 '-x, -y, -z' 
 
_cell_length_a    10.5682 
_cell_length_b    12.3857 
_cell_length_c    14.3435 
_cell_angle_alpha  77.133 
_cell_angle_beta   79.816 
_cell_angle_gamma  76.147 
 
_shelx_F_squared_multiplier     1.000 
 
loop_ 
 _refln_index_h 
 _refln_index_k 
 _refln_index_l 
 _refln_F_squared_calc 
 _refln_F_squared_meas 
 _refln_F_squared_sigma 
 _refln_observed_status 
   2   0   0      507.92      534.39     13.04 o 
   3   0   0     1601.78     1607.73     35.94 o 
   4   0   0       34.16       36.04      3.63 o 
   5   0   0     2240.91     2102.38     37.16 o 
   6   0   0      188.33      166.47     13.70 o 
   7   0   0      189.29      210.20     16.70 o 
   8   0   0      201.67      286.02     32.47 o 
   9   0   0        1.19      -15.77     15.77 o 
  10   0   0       10.95        0.38     15.20 o 
  11   0   0       16.96       45.98     21.40 o 
  12   0   0       38.34       58.56     24.77 o 
  13   0   0       53.25       49.55     28.34 o 
 -12   1   0        2.28        2.24     19.37 o 
 -11   1   0       22.93       20.08     20.46 o 
 -10   1   0        1.18       14.45     29.28 o 
  -9   1   0       99.86       96.28     18.77 o 
  -8   1   0       55.47       40.73     26.09 o 
  -7   1   0      884.57      907.99     27.40 o 
  -6   1   0      783.02      871.02     23.65 o 
  -5   1   0     1278.97     1208.65     25.90 o 
  -4   1   0      318.19      403.88     14.64 o 
  -3   1   0       10.89        4.45      3.47 o 
  -2   1   0     6280.22     6829.06     85.96 o 
   2   1   0     3338.24     3562.12     61.28 o 
   3   1   0     2303.80     2460.84     29.56 o 
   4   1   0    12745.19    13008.46    168.72 o 
   5   1   0     1362.79     1207.54     18.04 o 
   6   1   0     1474.76     1446.45     25.90 o 
   7   1   0     1120.30     1120.50     28.08 o 
   8   1   0      958.90      938.58     30.22 o 
   9   1   0      215.40      212.45     21.21 o 
  10   1   0        0.86       -5.26     15.95 o 
  11   1   0      175.17      212.26     44.86 o 
  12   1   0       93.39      118.43     27.21 o 
  13   1   0        0.44       47.30     27.21 o 
 -12   2   0        0.11       26.26     45.89 o 
 -11   2   0       97.97       95.42     26.18 o 
 -10   2   0      198.60      157.00     30.69 o 
  -9   2   0       39.86       33.98     13.35 o 
  -8   2   0        4.50       19.52     24.02 o 
  -7   2   0     1620.45     1697.93     39.41 o 
  -6   2   0       39.82       57.81     12.39 o 
  -5   2   0      164.96      169.10     12.39 o 
  -4   2   0       94.96      139.44     21.02 o 
  -3   2   0      230.33      159.58     34.16 o 
  -2   2   0      709.64      431.29    140.01 o 
  -1   2   0     1506.80     1371.75     17.24 o 
   0   2   0    47036.96    47980.04    704.21 o 
   1   2   0     1361.32     1371.58     16.53 o 
   2   2   0      708.11      763.31     11.85 o 
   3   2   0      132.99      101.85      9.67 o 
   4   2   0     1378.23     1252.28     53.77 o 
   5   2   0      280.54      243.10      9.62 o 
   6   2   0      510.11      479.58     21.40 o 
   7   2   0     1757.46     1746.28     33.88 o 
   8   2   0      344.71      336.14     18.85 o 
   9   2   0      878.55      918.15     11.91 o 
  10   2   0       62.70       51.42     19.52 o 
  11   2   0      140.61      143.01     42.23 o 
  12   2   0        3.30        6.01     20.64 o 
  13   2   0       13.39       16.33     25.34 o 
 -12   3   0        6.50      -13.37     30.38 o 
 -11   3   0       24.05       26.54     17.45 o 
 -10   3   0       45.08       25.92     19.24 o 
  -9   3   0      486.71      493.90     33.50 o 
  -8   3   0      724.64      690.28     22.59 o 
  -7   3   0     1935.44     1970.98     51.33 o 
  -6   3   0       44.57       52.06     10.48 o 
  -5   3   0     2002.75     1945.93     26.84 o 
  -4   3   0      246.71      347.13      9.88 o 
  -3   3   0      160.56      178.13      6.54 o 
  -2   3   0      312.51      221.58     11.74 o 
  -1   3   0     1855.76     1772.56     25.74 o 
   0   3   0      460.81      588.57     17.38 o 
   1   3   0       26.32       31.31      7.53 o 
   2   3   0     1879.27     1814.57     23.72 o 
   3   3   0     1588.08     1917.35     27.15 o 
   4   3   0     2082.51     2376.39     42.60 o 
   5   3   0     1722.77     1651.49     22.74 o 
   6   3   0     1277.52     1206.30     29.03 o 
   7   3   0     1038.91     1034.38     24.22 o 
   8   3   0     1529.59     1496.30     31.44 o 
   9   3   0      887.03      870.37     29.22 o 
  10   3   0       31.66       33.15      4.10 o 
  11   3   0      146.65      131.84    109.89 o 
  12   3   0      329.16      -18.39     39.41 o 
  13   3   0       11.27      -15.20     24.59 o 
 -11   4   0        5.03       -2.25     24.77 o 
 -10   4   0      131.67      116.86     23.01 o 
  -9   4   0       79.79       93.91     16.05 o 
  -8   4   0      283.46      328.82     19.05 o 
  -7   4   0      110.87      121.77     13.64 o 
  -6   4   0      181.18      184.73      7.98 o 
  -5   4   0     1618.30     1505.06     35.00 o 
  -4   4   0     1250.84     1281.43     17.14 o 
  -3   4   0     2689.74     2591.21     25.97 o 
  -2   4   0      571.72      515.82     14.11 o 
  -1   4   0      121.50      117.61     10.67 o 
   0   4   0      214.41      145.39     18.67 o 
   1   4   0      144.87      133.32     15.77 o 
   2   4   0        4.85       11.09      7.11 o 
   3   4   0     1876.65     1855.79     24.23 o 
   4   4   0      577.98      602.27     21.68 o 
   5   4   0     1452.44     1392.72     20.95 o 
   6   4   0       33.83       26.82      8.15 o 
   7   4   0      127.01      109.82     13.06 o 
   8   4   0      190.89      191.64     24.02 o 
   9   4   0     1134.51     1151.12     26.05 o 
  10   4   0      309.91      309.98      9.59 o 
  11   4   0      647.96      581.67     30.16 o 
  12   4   0       10.72       12.06     14.97 o 
 -11   5   0        1.53      -17.99     17.99 o 
 -10   5   0       12.78       18.65     56.02 o 
  -9   5   0        2.97       -2.64     12.85 o 
  -8   5   0      103.03      112.32     20.29 o 
  -7   5   0      196.88      203.27     14.64 o 
  -6   5   0      468.82      469.44     10.91 o 
  -5   5   0      182.26      221.11     13.41 o 
  -4   5   0      346.51      399.90     29.47 o 
  -3   5   0        5.81        4.88      5.92 o 
  -2   5   0      974.77     1041.93     20.46 o 
  -1   5   0     2365.31     2239.22     31.04 o 
   0   5   0     3383.54     3404.58     62.40 o 
   1   5   0      212.76      200.76     13.40 o 
   2   5   0       10.64        8.78      7.19 o 
   3   5   0      262.87      254.81     17.55 o 
   4   5   0       67.29      127.80     11.77 o 
   5   5   0     1436.39     1404.51     43.73 o 
   6   5   0      121.19      132.92     12.70 o 
   7   5   0     2004.91     1971.47     49.36 o 
   8   5   0      276.22      313.30     18.45 o 
   9   5   0      822.21      790.72     30.40 o 
  10   5   0        6.98       -3.82      6.60 o 
  11   5   0       47.47       48.28     10.80 o 
  12   5   0       95.91       88.73     18.35 o 
  13   5   0       43.27       82.14     20.26 o 
 -11   6   0        0.50      -23.56     40.82 o 
 -10   6   0        0.29       -1.56     20.83 o 
  -9   6   0        0.59       12.26     22.05 o 
  -8   6   0       62.67       74.09     15.45 o 
  -7   6   0       13.39       28.95      9.03 o 
  -6   6   0      322.47      307.98     17.08 o 
  -5   6   0        7.38        3.89     26.28 o 
  -4   6   0       60.25       69.98      9.03 o 
  -3   6   0      148.59      145.21     21.22 o 
  -2   6   0     2215.25     2120.18     33.09 o 
  -1   6   0      466.56      452.00     15.50 o 
   0   6   0       96.85       96.07     13.57 o 
   1   6   0     1537.28     1403.53     23.77 o 
   2   6   0     1164.71     1185.52     21.55 o 
   3   6   0     5135.56     5455.75     70.06 o 
   4   6   0     1897.02     1662.50     29.72 o 
   5   6   0     1063.68      952.05     19.67 o 
   6   6   0      125.16      124.68     18.11 o 
   7   6   0     2070.82     1994.71     34.72 o 
   8   6   0      133.79      151.95     14.03 o 
   9   6   0      151.53      167.66     15.62 o 
  10   6   0       52.84       59.47     10.22 o 
  11   6   0       41.09       46.80      9.18 o 
  12   6   0       18.92       16.60     10.37 o 
  13   6   0       69.84       79.99     20.94 o 
 -10   7   0        5.59        0.46     25.90 o 
  -9   7   0       36.94       42.17     21.72 o 
  -8   7   0       35.08       19.62     18.42 o 
  -7   7   0       62.96       49.60     11.69 o 
  -6   7   0       43.64       26.88     18.86 o 
  -5   7   0       87.97       87.15     14.78 o 
  -4   7   0      379.93      356.85     18.33 o 
  -3   7   0      166.74      142.15     11.53 o 
  -2   7   0     1633.88     1639.27     45.04 o 
  -1   7   0      276.77      254.18     15.51 o 
   0   7   0      648.47      639.28     25.99 o 
   1   7   0     1533.87     1451.08     26.39 o 
   2   7   0     1427.03     1377.98     31.81 o 
   3   7   0        2.09        2.99      8.48 o 
   4   7   0      228.45      216.27     15.17 o 
   5   7   0     1738.07     1783.58     35.17 o 
   6   7   0     1260.65     1278.99     25.52 o 
   7   7   0     2279.45     2320.84     43.55 o 
   8   7   0      295.21      315.52     46.92 o 
   9   7   0       99.04       77.47     24.56 o 
  10   7   0      162.29      178.34     23.37 o 
  11   7   0      263.81      265.25     19.32 o 
  12   7   0       53.99       22.81     18.74 o 
  13   7   0       26.04       61.37     30.97 o 
  -9   8   0        8.29       25.83     19.83 o 
  -8   8   0       43.96       42.42     27.03 o 
  -7   8   0       79.80       78.19     10.51 o 
  -6   8   0      523.84      514.35     30.40 o 
  -5   8   0       53.08       50.22     15.39 o 
  -4   8   0      441.85      424.95     14.71 o 
  -3   8   0      467.11      516.99     38.03 o 
  -2   8   0      612.53      588.42     29.65 o 
  -1   8   0     1242.00     1147.46     28.45 o 
   0   8   0     3304.04     3300.23     57.91 o 
   1   8   0      641.46      633.96     25.27 o 
   2   8   0     1129.36     1156.97     25.63 o 
   3   8   0       28.96       39.00     11.49 o 
   4   8   0        9.26       30.25     11.31 o 
   5   8   0     2117.47     2136.74     68.32 o 
   6   8   0      150.71      173.82     24.77 o 
   7   8   0      134.36      147.69     22.52 o 
   8   8   0      308.39      295.48     18.33 o 
   9   8   0        0.78      -15.46     15.46 o 
  10   8   0      229.26      236.21     19.88 o 
  11   8   0      294.53      280.36     14.96 o 
  12   8   0       82.50       77.18     12.65 o 
  -9   9   0       31.77       55.87     23.08 o 
  -8   9   0        2.94       27.03     28.34 o 
  -7   9   0        3.07        2.55     12.63 o 
  -6   9   0       21.09       17.99      9.91 o 
  -5   9   0      261.64      242.63     20.35 o 
  -4   9   0      899.58      947.24     24.29 o 
  -3   9   0     1001.11     1032.99     21.64 o 
  -2   9   0      288.56      247.47     19.58 o 
  -1   9   0      224.77      261.09     22.99 o 
   0   9   0      856.05      820.41     44.39 o 
   1   9   0       53.53       66.05     14.61 o 
   2   9   0     1228.70     1174.96     46.92 o 
   3   9   0      788.11      677.59     47.86 o 
   4   9   0      341.32      340.61     17.99 o 
   5   9   0      105.43       77.30     23.57 o 
   6   9   0      751.50      676.65     25.99 o 
   7   9   0      149.48      185.20     16.59 o 
   8   9   0       94.15      155.86     59.12 o 
   9   9   0      193.97      226.62     22.44 o 
  10   9   0      193.53      135.19     44.13 o 
  11   9   0        9.25       19.26     11.61 o 
  12   9   0       21.91       39.23     14.29 o 
  -8  10   0       21.75      -45.23     54.99 o 
  -7  10   0       55.18       72.44     31.53 o 
  -6  10   0       24.84       37.83     11.83 o 
  -5  10   0       61.93       77.51     27.96 o 
  -4  10   0       57.32       64.27     22.62 o 
  -3  10   0        9.42        1.77     13.89 o 
  -2  10   0      848.38      856.02     34.60 o 
  -1  10   0      892.65      902.83     34.26 o 
   0  10   0      584.38      579.68     51.61 o 
   1  10   0     1831.30     1817.33     54.52 o 
   2  10   0       62.11       88.34     15.76 o 
   3  10   0      584.40      577.67     23.56 o 
   4  10   0      150.17      205.11     28.71 o 
   5  10   0       10.07       20.24     14.60 o 
   6  10   0      249.11      294.99     32.09 o 
   7  10   0      100.75      103.22     21.11 o 
   8  10   0      252.64      246.07     33.41 o 
   9  10   0       24.54       21.91     17.78 o 
  10  10   0       64.89       38.63     17.75 o 
  11  10   0       48.60       57.77     14.06 o 
  -7  11   0        1.16       22.71     51.99 o 
  -6  11   0        9.05       10.80     12.17 o 
  -5  11   0       25.96      -14.22     14.22 o 
  -4  11   0       89.91       72.67     13.98 o 
  -3  11   0       87.68      103.75     14.16 o 
  -2  11   0       42.81       51.39     13.60 o 
  -1  11   0       70.49       45.27     19.50 o 
   0  11   0       61.62       75.93     33.59 o 
   1  11   0        8.71       -7.98     13.24 o 
   2  11   0     1183.02     1080.41     30.08 o 
   3  11   0     1021.97     1009.75     74.13 o 
   4  11   0      130.45      137.83     29.04 o 
   5  11   0      151.04      135.53     17.36 o 
   6  11   0      762.91      692.60     29.60 o 
   7  11   0      504.95      442.93     27.29 o 
   8  11   0       77.60      100.09     35.10 o 
   9  11   0       25.67       16.11     19.79 o 
  10  11   0       45.62        7.29     20.05 o 
  11  11   0        2.46       22.06     16.46 o 
  -6  12   0        2.55        6.40     13.08 o 
  -5  12   0       47.87       37.99     15.33 o 
  -4  12   0        0.93       -7.53     12.89 o 
  -3  12   0        5.91        6.66     12.63 o 
  -2  12   0        5.65       32.90     16.90 o 
  -1  12   0       11.50       22.72     15.22 o 
   0  12   0       10.02       25.54     15.66 o 
   1  12   0      371.51      349.04     26.51 o 
   2  12   0        3.18       40.39     18.88 o 
   3  12   0        5.40        6.94     17.98 o 
   4  12   0      197.28      200.99     25.81 o 
   5  12   0      215.62      232.33     27.03 o 
   6  12   0       24.34        6.12     14.34 o 
   7  12   0       96.16       93.82     21.12 o 
   8  12   0      169.29      153.48     20.92 o 
   9  12   0        1.39        4.72     15.68 o 
  10  12   0       60.34       62.18     15.48 o 
  -4  13   0        2.63       41.10     20.24 o 
  -3  13   0        3.44       -6.25     21.40 o 
  -2  13   0        3.72       -7.19     13.18 o 
  -1  13   0       27.55       28.30     34.16 o 
   0  13   0       83.37       78.87     16.82 o 
   1  13   0       20.05       40.35     24.77 o 
   2  13   0        3.58       -1.69     21.02 o 
   3  13   0      122.19      116.92     29.65 o 
   4  13   0       16.63       -2.40     18.71 o 
   5  13   0      287.30      267.62     40.35 o 
   6  13   0      100.94       70.25     18.71 o 
   7  13   0       38.31       73.76     24.96 o 
   8  13   0       86.09       87.83     21.11 o 
   9  13   0       16.70        8.30     18.75 o 
  -3  14   0      103.76      110.47     33.16 o 
  -2  14   0      163.08      247.29     92.24 o 
  -1  14   0        1.68        8.72     23.27 o 
   0  14   0       15.99        5.71     22.43 o 
   1  14   0       72.83       62.69     18.38 o 
   2  14   0       50.67       61.18     25.52 o 
   3  14   0       28.03       56.49     24.77 o 
   4  14   0      245.35      244.36     30.22 o 
   5  14   0       14.31       33.55     31.44 o 
   6  14   0       24.47       11.41     17.13 o 
   7  14   0        1.76       28.85     44.67 o 
   8  14   0       65.30       45.88     36.69 o 
  -1  15   0       96.01      102.27     21.80 o 
   0  15   0        0.80      -15.97     30.22 o 
   1  15   0      151.44      119.49     23.20 o 
   2  15   0       47.08       50.08     20.40 o 
   3  15   0       12.96      -11.85     18.12 o 
   4  15   0       28.49       28.47     19.26 o 
   5  15   0       71.85       30.60     20.05 o 
   6  15   0       41.88       13.66     30.31 o 
  -5 -15   1       38.20       51.72     25.32 o 
  -4 -15   1      173.63      167.80     27.68 o 
  -3 -15   1       73.28       94.69     48.05 o 
  -2 -15   1        9.70       38.85     20.54 o 
  -1 -15   1        2.02       10.01     19.02 o 
   0 -15   1      102.22      143.88     28.60 o 
  -7 -14   1       15.20       16.61     18.70 o 
  -6 -14   1       23.95       12.96     18.13 o 
  -5 -14   1       80.40       71.76     20.51 o 
  -4 -14   1        2.25      -23.65     23.65 o 
  -3 -14   1       77.82       82.77     27.59 o 
  -2 -14   1        1.86        7.69     22.90 o 
  -1 -14   1       24.82       45.61     26.84 o 
   0 -14   1      212.06      175.92     29.23 o 
   1 -14   1      120.14       78.70     26.00 o 
   2 -14   1      253.46      311.46     35.10 o 
   3 -14   1        8.95       58.92     36.13 o 
  -9 -13   1        5.74       20.12     22.05 o 
  -8 -13   1        3.77       35.59     19.12 o 
  -7 -13   1       19.55      -11.51     26.09 o 
  -6 -13   1        6.94       23.48     17.36 o 
  -5 -13   1       81.01       73.48     18.79 o 
  -4 -13   1        0.54       41.29     27.40 o 
  -3 -13   1       34.40       31.34     26.28 o 
  -2 -13   1        0.38      -24.96     24.96 o 
  -1 -13   1      112.27      102.66     28.34 o 
   0 -13   1      250.35      319.00     30.28 o 
   1 -13   1      264.53      240.38     24.28 o 
   2 -13   1       36.84       61.53     14.91 o 
   3 -13   1       44.32       70.69     27.25 o 
   4 -13   1       41.92       28.83     36.12 o 
 -10 -12   1        0.32      -15.77     29.75 o 
  -9 -12   1       31.10       44.12     23.93 o 
  -8 -12   1        0.01      -17.63     17.63 o 
  -7 -12   1       10.20        1.17     21.58 o 
  -6 -12   1       23.19       20.30     18.19 o 
  -5 -12   1      144.09      167.21     33.13 o 
  -4 -12   1      637.74      638.01     34.49 o 
  -3 -12   1       15.05       24.64     19.88 o 
  -2 -12   1        4.03       14.60     18.39 o 
  -1 -12   1       10.28       33.63     28.81 o 
   0 -12   1       23.14       45.59     16.97 o 
   1 -12   1      239.24      263.62     22.68 o 
   2 -12   1      362.86      427.21     47.39 o 
   3 -12   1        6.39        4.57     12.90 o 
   4 -12   1      257.53      294.43     17.81 o 
   5 -12   1      125.82      157.80     30.50 o 
   6 -12   1        7.85        8.45     19.99 o 
 -11 -11   1        0.79       -6.05     14.61 o 
 -10 -11   1        0.36        0.83     15.05 o 
  -9 -11   1        9.70        5.00     23.93 o 
  -8 -11   1       40.30       42.81     19.71 o 
  -7 -11   1       15.25       18.76     33.50 o 
  -6 -11   1       93.14       95.48     19.82 o 
  -5 -11   1       69.16       51.96     18.15 o 
  -4 -11   1      212.60      173.66     31.15 o 
  -3 -11   1      326.22      332.47     34.72 o 
  -2 -11   1       31.19       11.83     14.19 o 
  -1 -11   1       20.16       17.99     14.52 o 
   0 -11   1        4.25      -14.53     14.53 o 
   1 -11   1       38.41       11.95     18.01 o 
   2 -11   1       16.29       40.11     16.55 o 
   3 -11   1       81.20       68.14     13.12 o 
   4 -11   1       96.56      170.27     29.56 o 
   5 -11   1      259.35      298.74     17.80 o 
   6 -11   1       94.21      101.34     15.34 o 
   7 -11   1      157.89      239.58     30.59 o 
 -11 -10   1       31.06       29.50     18.73 o 
 -10 -10   1       50.64       33.63     17.34 o 
  -9 -10   1       41.25       41.21     16.64 o 
  -8 -10   1       24.18        7.85     17.83 o 
  -7 -10   1       68.83       65.12     20.27 o 
  -6 -10   1       29.96       25.42     13.98 o 
  -5 -10   1       48.44       45.53     14.92 o 
  -4 -10   1       20.12       32.98     13.97 o 
  -3 -10   1       57.16       69.16     15.96 o 
  -2 -10   1       66.19       77.83     19.14 o 
  -1 -10   1       10.80        8.79     16.29 o 
   0 -10   1        0.63       18.60     14.53 o 
   1 -10   1      464.63      449.66     23.47 o 
   2 -10   1      359.01      381.82     22.30 o 
   3 -10   1        5.38       14.19     10.40 o 
   4 -10   1        5.03      -17.70     19.50 o 
   5 -10   1        3.17        4.26     12.32 o 
   6 -10   1        0.39      -10.52     11.16 o 
   7 -10   1       85.78       63.97     12.46 o 
   8 -10   1       85.50      149.77     39.04 o 
 -12  -9   1      180.20      194.73     35.77 o 
 -11  -9   1       35.86       11.22     27.21 o 
 -10  -9   1        3.91       -0.65     13.23 o 
  -9  -9   1      225.49      257.86     20.55 o 
  -8  -9   1      188.87      192.55     30.12 o 
  -7  -9   1      254.44      211.40     32.28 o 
  -6  -9   1       10.37       -4.13     11.26 o 
  -5  -9   1      397.39      420.94     20.20 o 
  -4  -9   1       19.04       12.31     12.14 o 
  -3  -9   1      148.08      176.36     21.44 o 
  -2  -9   1       76.82       97.98     18.28 o 
  -1  -9   1      228.01      193.33     22.87 o 
   0  -9   1      817.55      917.98     32.97 o 
   1  -9   1        0.91       -2.90     12.59 o 
   2  -9   1       22.68       56.84     28.08 o 
   3  -9   1      240.11      267.51     24.46 o 
   4  -9   1        0.69        5.55      9.06 o 
   5  -9   1       26.37       28.05     16.23 o 
   6  -9   1       48.23       19.22     17.28 o 
   7  -9   1      187.52      176.15     12.87 o 
   8  -9   1       51.82       22.71     29.47 o 
   9  -9   1      139.38       59.81     74.41 o 
 -12  -8   1       69.57       67.38     14.07 o 
 -11  -8   1       34.34       10.31     15.60 o 
 -10  -8   1      203.67      199.97     23.64 o 
  -9  -8   1       91.30       68.93     15.86 o 
  -8  -8   1      256.23      236.39     21.30 o 
  -7  -8   1      588.47      580.15     27.21 o 
  -6  -8   1      122.32      145.10     15.10 o 
  -5  -8   1       44.85       33.92     12.30 o 
  -4  -8   1      323.72      327.33     17.13 o 
  -3  -8   1       24.28       26.53     15.72 o 
  -2  -8   1      787.87      795.62     23.10 o 
  -1  -8   1      398.11      508.19     24.97 o 
   0  -8   1      588.26      586.42     33.03 o 
   1  -8   1      982.05      912.04     26.76 o 
   2  -8   1      261.33      253.46     29.84 o 
   3  -8   1       24.13       42.04     19.24 o 
   4  -8   1        7.72        3.57      8.48 o 
   5  -8   1      106.92      107.08     16.61 o 
   6  -8   1      121.83       78.01     15.48 o 
   7  -8   1      540.66      525.55     39.69 o 
   8  -8   1       23.75       26.65     26.84 o 
   9  -8   1        4.79        0.38     14.29 o 
 -12  -7   1      117.83      138.88     17.06 o 
 -11  -7   1        2.69       14.33     18.58 o 
 -10  -7   1       62.35       78.06     19.16 o 
  -9  -7   1       30.05       17.61     12.93 o 
  -8  -7   1       66.94       67.80     13.65 o 
  -7  -7   1      340.86      344.88     17.82 o 
  -6  -7   1      137.55      149.85     21.49 o 
  -5  -7   1       52.78       71.76     19.52 o 
  -4  -7   1      218.51      186.35     13.66 o 
  -3  -7   1      390.61      443.08     16.50 o 
  -2  -7   1     1172.12     1251.76     25.01 o 
  -1  -7   1      554.17      553.47     20.08 o 
   0  -7   1      172.30      150.03     24.21 o 
   1  -7   1       16.81       42.21     12.57 o 
   2  -7   1      116.41      105.95     18.84 o 
   3  -7   1       42.98       44.96     13.98 o 
   4  -7   1      584.10      652.94     29.64 o 
   5  -7   1        6.29       -7.92      8.21 o 
   6  -7   1        0.61      -12.04     14.26 o 
   7  -7   1      427.22      370.11     18.03 o 
   8  -7   1      184.06      148.17     36.97 o 
   9  -7   1       83.83       82.94     18.85 o 
  10  -7   1       34.08       40.06     19.30 o 
 -13  -6   1       43.60        9.60     29.10 o 
 -12  -6   1       48.14       43.37      9.56 o 
 -11  -6   1        3.63        0.78      8.63 o 
 -10  -6   1      420.55      416.67     25.51 o 
  -9  -6   1      240.04      211.89     16.81 o 
  -8  -6   1       91.35       89.36     13.52 o 
  -7  -6   1      175.45      185.74     19.24 o 
  -6  -6   1       50.09       71.77     18.20 o 
  -5  -6   1      473.37      492.15     17.08 o 
  -4  -6   1       35.46       29.35      9.37 o 
  -3  -6   1      212.03      191.00     14.88 o 
  -2  -6   1     2108.03     2231.49     32.56 o 
  -1  -6   1      522.86      507.68     16.03 o 
   0  -6   1      162.93      143.85     15.19 o 
   1  -6   1       48.71       63.21     15.77 o 
   2  -6   1     3192.24     3443.24     64.90 o 
   3  -6   1       14.97       -3.48     10.52 o 
   4  -6   1       73.67       83.04     14.88 o 
   5  -6   1      408.51      372.16     12.57 o 
   6  -6   1       16.03        7.19      7.51 o 
   7  -6   1      258.48      179.23     47.20 o 
   8  -6   1      314.82      245.80     27.03 o 
   9  -6   1       23.22       32.74     20.55 o 
  10  -6   1        3.29       15.71     16.73 o 
  11  -6   1       34.13        6.53     17.54 o 
 -13  -5   1       12.28       38.92     18.97 o 
 -12  -5   1      179.42      202.29     36.01 o 
 -11  -5   1       11.31       17.55      8.34 o 
 -10  -5   1       51.53       74.46     17.78 o 
  -9  -5   1      126.02      135.32     22.62 o 
  -8  -5   1       90.50      110.75     13.54 o 
  -7  -5   1      600.89      555.44     35.94 o 
  -6  -5   1      808.58      808.43     28.25 o 
  -5  -5   1      206.67      231.55     11.68 o 
  -4  -5   1      227.43      242.73     14.73 o 
  -3  -5   1       10.28        6.18      7.11 o 
  -2  -5   1     1452.72     1580.38     23.89 o 
  -1  -5   1      327.05      297.45     15.02 o 
   0  -5   1      487.55      512.66     15.33 o 
   1  -5   1      237.19      246.59     26.74 o 
   2  -5   1        8.28       -6.51     10.49 o 
   3  -5   1     1829.29     1962.72     31.58 o 
   4  -5   1      567.95      629.49     20.61 o 
   5  -5   1      142.14      122.13     11.54 o 
   6  -5   1      491.53      489.53     15.15 o 
   7  -5   1       27.08       28.15     13.51 o 
   8  -5   1      742.86      732.72     24.89 o 
   9  -5   1      198.87      217.66     22.15 o 
  10  -5   1       25.78       44.19     20.08 o 
  11  -5   1       19.02       43.13     24.38 o 
 -13  -4   1        7.87       36.03     27.21 o 
 -12  -4   1       95.33      112.75     40.63 o 
 -11  -4   1       57.71       72.86     16.76 o 
 -10  -4   1       57.92       78.71     17.65 o 
  -9  -4   1      578.84      567.87     26.93 o 
  -8  -4   1       45.72       53.17     11.43 o 
  -7  -4   1      100.37       97.32     11.13 o 
  -6  -4   1      328.58      361.78     36.79 o 
  -5  -4   1      383.83      442.30     16.61 o 
  -4  -4   1      590.52      675.69     21.88 o 
  -3  -4   1      624.60      701.73     14.19 o 
  -2  -4   1      123.42       84.90     15.52 o 
  -1  -4   1      532.02      470.54     24.25 o 
   0  -4   1      145.09      146.77     14.58 o 
   1  -4   1      202.28      181.00     14.08 o 
   2  -4   1      973.20      909.31     21.54 o 
   3  -4   1      331.56      323.71     13.79 o 
   4  -4   1     2272.13     2475.29     52.74 o 
   5  -4   1      367.59      352.45     20.55 o 
   6  -4   1       44.75       42.59     16.23 o 
   7  -4   1      270.02      263.40     15.68 o 
   8  -4   1      204.94      190.46     21.31 o 
   9  -4   1        7.72       10.50     17.31 o 
  10  -4   1       49.27       59.04     16.99 o 
  11  -4   1       16.88       25.79     17.27 o 
  12  -4   1       44.91       70.89     36.40 o 
 -13  -3   1       67.79       65.50     27.96 o 
 -12  -3   1       22.67       43.17     23.46 o 
 -11  -3   1       17.37       17.37      4.79 o 
 -10  -3   1       45.16       50.18     15.72 o 
  -9  -3   1        3.71        8.13     12.93 o 
  -8  -3   1      544.52      522.46     20.14 o 
  -7  -3   1      641.24      639.15     16.87 o 
  -6  -3   1      512.95      524.59     21.11 o 
  -5  -3   1      594.54      523.77     12.65 o 
  -4  -3   1     2958.64     3007.58     35.09 o 
  -3  -3   1       98.47      154.34     18.11 o 
  -2  -3   1     2021.33     1977.26     26.37 o 
  -1  -3   1      287.43      256.67     22.71 o 
   0  -3   1      357.83      338.96     13.20 o 
   1  -3   1     3218.66     3072.20     44.81 o 
   2  -3   1     2061.91     2252.26     52.36 o 
   3  -3   1      146.79      157.35     10.67 o 
   4  -3   1     3063.27        6.94      4.13 o 
   5  -3   1       18.15       35.45      3.30 o 
   6  -3   1      566.28      565.92     14.73 o 
   7  -3   1      939.03      956.10     29.44 o 
   8  -3   1      335.85      284.57     20.64 o 
   9  -3   1        3.31        5.18     12.39 o 
  10  -3   1      126.72      157.79     19.07 o 
  11  -3   1       23.86       24.47     27.96 o 
  12  -3   1       89.81      120.44     22.26 o 
 -13  -2   1       86.66      109.42     51.24 o 
 -12  -2   1       57.78       55.55     24.96 o 
 -11  -2   1        0.61        0.56     16.89 o 
 -10  -2   1       69.69       63.13      7.75 o 
  -9  -2   1       68.87       83.82     18.20 o 
  -8  -2   1      255.67      285.55     29.65 o 
  -7  -2   1      209.21      184.04     32.09 o 
  -6  -2   1      168.40      183.39     16.30 o 
  -5  -2   1       99.70      109.10     15.86 o 
  -4  -2   1     1147.01     1204.82     26.84 o 
  -3  -2   1     6887.55     6735.30     72.66 o 
  -2  -2   1        2.98       32.52      6.25 o 
  -1  -2   1     3983.02     3856.15     38.80 o 
   0  -2   1      440.75      437.57      9.45 o 
   1  -2   1     1627.89     1733.37     22.68 o 
   2  -2   1     5892.54     5897.18     66.95 o 
   3  -2   1       85.49       44.86     23.27 o 
   4  -2   1      354.97      383.74     15.11 o 
   5  -2   1     1215.82     1266.23     11.61 o 
   6  -2   1       98.13      116.07     14.93 o 
   7  -2   1     1076.62      994.71     42.04 o 
   8  -2   1      307.30      284.40     17.83 o 
   9  -2   1       19.96       41.65     13.80 o 
  10  -2   1       93.02      117.81     29.00 o 
  11  -2   1       19.81       15.23     18.59 o 
  12  -2   1       86.07       93.06     26.50 o 
 -13  -1   1      106.30       61.75     28.53 o 
 -12  -1   1      381.92      378.74     35.10 o 
 -11  -1   1       72.26       86.14     23.46 o 
 -10  -1   1       80.68       87.65     21.21 o 
  -9  -1   1     1024.23     1112.56     54.80 o 
  -8  -1   1      242.75      230.15     30.60 o 
  -7  -1   1      846.23      809.54     21.49 o 
  -6  -1   1       21.18       25.43      7.43 o 
  -5  -1   1      310.76      287.41     41.76 o 
  -4  -1   1      770.78      682.13     14.83 o 
  -3  -1   1      940.61      744.15     12.78 o 
  -2  -1   1     2456.53     2442.86     27.99 o 
  -1  -1   1      429.90      461.33      7.29 o 
   1  -1   1      239.66      335.89      6.29 o 
   2  -1   1     2441.84     2892.13     61.56 o 
   4  -1   1        0.40       10.70      7.88 o 
   5  -1   1     1533.01     1505.18     29.84 o 
   6  -1   1      169.04      148.45     13.89 o 
   7  -1   1      626.67      647.87     23.46 o 
   8  -1   1      774.51      790.31     28.53 o 
   9  -1   1       13.04       13.89     26.28 o 
  10  -1   1      117.15      135.32     22.71 o 
  11  -1   1      124.83      206.26     26.28 o 
  12  -1   1       70.30       71.37     19.63 o 
  13  -1   1      161.68      193.99     25.22 o 
 -13   0   1       93.51       80.89     29.65 o 
 -12   0   1      273.91      308.17     33.41 o 
 -11   0   1      436.26      491.91     32.47 o 
 -10   0   1        8.88        9.76     16.52 o 
  -9   0   1      694.34      672.83     45.04 o 
  -8   0   1      225.01      208.70     18.58 o 
  -7   0   1       85.49       82.79     10.23 o 
  -6   0   1       59.37       63.02      3.10 o 
  -5   0   1      465.92      442.77     13.79 o 
  -4   0   1     1437.36     1489.22     24.49 o 
  -3   0   1       12.47        7.60      7.51 o 
  -2   0   1      181.07       96.80      8.35 o 
   2   0   1     1166.56     1532.19     13.29 o 
   3   0   1      494.37      419.65     14.08 o 
   4   0   1      193.28      194.62     11.64 o 
   5   0   1      116.80       94.97     18.58 o 
   6   0   1       75.51       92.53     12.01 o 
   7   0   1     1027.36      919.06     41.29 o 
   8   0   1      120.77      153.33     17.83 o 
   9   0   1     1107.88     1161.17     54.99 o 
  10   0   1       50.63       10.51     16.52 o 
  11   0   1       19.28       37.35     35.66 o 
  12   0   1      294.58      371.60     33.78 o 
  13   0   1       54.91       78.07     27.78 o 
 -12   1   1      229.37      284.15     31.91 o 
 -11   1   1      265.15       37.16     37.54 o 
 -10   1   1       40.35       15.20     17.45 o 
  -9   1   1      329.61      401.07     39.60 o 
  -8   1   1     1267.83     1302.87     36.41 o 
  -7   1   1       43.02       58.37     23.08 o 
  -6   1   1      104.35      106.29      7.69 o 
  -5   1   1      900.53      878.51     28.34 o 
  -4   1   1     3301.74     3656.01     35.58 o 
  -3   1   1     1499.59     1434.57     23.08 o 
  -2   1   1     5066.24     5224.54     40.49 o 
  -1   1   1      149.62      195.61      9.10 o 
   2   1   1      808.34      819.60      7.51 o 
   3   1   1      153.75      168.83     15.68 o 
   4   1   1      195.44      171.34      4.55 o 
   5   1   1        5.24        5.97      3.99 o 
   6   1   1      201.91      156.32      4.46 o 
   7   1   1     1519.32     1465.02     33.97 o 
   8   1   1       55.35       48.98     14.64 o 
   9   1   1      673.04      686.53     46.17 o 
  10   1   1      247.39      254.68     23.84 o 
  11   1   1       10.82       14.45     19.14 o 
  12   1   1        7.53       26.65     39.41 o 
  13   1   1      102.86       81.26     28.71 o 
 -12   2   1       32.19       46.18     18.71 o 
 -11   2   1      360.62      372.66     23.94 o 
 -10   2   1      136.49      152.62     33.59 o 
  -9   2   1       50.06       54.61     17.83 o 
  -8   2   1       18.01       13.33     13.89 o 
  -7   2   1      458.78      484.96     33.78 o 
  -6   2   1       83.78       77.70     12.57 o 
  -5   2   1     1467.08     1410.03     29.09 o 
  -4   2   1      261.06      306.67      5.72 o 
  -3   2   1     3671.85     3813.24     31.58 o 
  -2   2   1      475.26      509.49      8.57 o 
  -1   2   1     1068.85     1171.48     15.82 o 
   0   2   1      826.74      932.32      9.49 o 
   1   2   1      503.32      524.39      6.04 o 
   2   2   1     9254.09    10292.68    108.15 o 
   3   2   1        0.61        5.56      5.16 o 
   4   2   1      182.14      171.06     11.35 o 
   5   2   1       20.66       22.71      3.78 o 
   6   2   1        0.83       -5.01      5.45 o 
   7   2   1      116.30      114.34      6.42 o 
   8   2   1      192.37      166.13      5.80 o 
   9   2   1      322.86      363.91     39.04 o 
  10   2   1      339.24      342.14     26.65 o 
  11   2   1       12.60       27.40     21.02 o 
  12   2   1       16.62        2.06     19.71 o 
  13   2   1      244.59      256.37     34.53 o 
 -12   3   1        0.70       14.22     17.80 o 
 -11   3   1       11.57       13.42     15.68 o 
 -10   3   1      286.74      315.41     38.38 o 
  -9   3   1       10.01       -4.28     16.61 o 
  -8   3   1       98.74       77.97     13.79 o 
  -7   3   1      408.18      409.87     22.04 o 
  -6   3   1      621.02      584.94     17.06 o 
  -5   3   1      259.78      254.84      5.74 o 
  -4   3   1      101.33      115.94     77.51 o 
  -3   3   1      595.60      593.73     13.14 o 
  -2   3   1       20.68       33.64      6.96 o 
  -1   3   1      361.45      335.08     14.76 o 
   0   3   1      505.89      484.92     12.07 o 
   1   3   1     2804.67     2756.91     34.26 o 
   2   3   1    14154.17    14743.33    184.39 o 
   3   3   1      833.27      912.92     14.64 o 
   4   3   1       16.16        4.51      7.51 o 
   5   3   1     1255.54     1268.35     18.77 o 
   6   3   1       71.81       62.70      8.29 o 
   7   3   1      725.50      716.23     19.54 o 
   8   3   1      257.48      276.14     11.93 o 
   9   3   1      619.89      648.73     18.24 o 
  10   3   1       99.30      105.01     18.07 o 
  11   3   1       15.70        4.32     18.02 o 
  12   3   1       37.52       28.71     22.15 o 
  13   3   1        0.31       14.64     41.85 o 
 -11   4   1        2.64        8.87     27.78 o 
 -10   4   1      140.75      210.77     19.87 o 
  -9   4   1       62.12       50.34     17.43 o 
  -8   4   1       34.86       44.24     23.84 o 
  -7   4   1      124.83      123.91     15.57 o 
  -6   4   1     1286.93     1147.70     15.92 o 
  -5   4   1      584.28      578.92     21.68 o 
  -4   4   1      469.77      458.97     22.52 o 
  -3   4   1      205.07      197.12      8.03 o 
  -2   4   1     1168.77     1033.52     13.45 o 
  -1   4   1      123.79      118.02      8.33 o 
   0   4   1      535.01      455.68     28.43 o 
   1   4   1      233.06      250.97     20.55 o 
   2   4   1     4857.81     4889.18     54.47 o 
   3   4   1      930.89     1088.91     16.74 o 
   4   4   1       96.98      154.59     14.02 o 
   5   4   1      126.53      132.59      8.75 o 
   6   4   1       12.91       10.34     12.31 o 
   7   4   1       37.34       23.53      5.95 o 
   8   4   1      131.52      141.60     10.90 o 
   9   4   1       33.73       39.77      9.46 o 
  10   4   1       19.92       12.03      7.66 o 
  11   4   1       42.90       34.96      6.67 o 
  12   4   1      134.37      120.87     27.40 o 
  13   4   1      136.96      122.55     30.78 o 
 -11   5   1       67.90       81.88     19.92 o 
 -10   5   1      109.66      132.27     32.44 o 
  -9   5   1       35.75       77.92     18.85 o 
  -8   5   1      116.13      134.20     18.49 o 
  -7   5   1       31.19       21.93      4.20 o 
  -6   5   1      849.40      931.02     15.15 o 
  -5   5   1     1280.28     1251.30     44.57 o 
  -4   5   1        4.39       -1.84     12.57 o 
  -3   5   1      414.21      388.77      9.74 o 
  -2   5   1     1493.61     1512.91     19.82 o 
  -1   5   1       73.78       65.19     13.21 o 
   0   5   1      680.88      632.84     14.93 o 
   1   5   1      136.34      133.01     11.59 o 
   2   5   1     1162.29     1208.95     34.91 o 
   3   5   1      809.30      858.84     15.54 o 
   4   5   1        3.44       -1.18      6.09 o 
   5   5   1       65.14       96.43     11.73 o 
   6   5   1      108.51      109.12      9.93 o 
   7   5   1      212.67      223.80     21.32 o 
   8   5   1       49.90       44.60      8.13 o 
   9   5   1      196.11      211.35     34.38 o 
  10   5   1        8.74       13.02      7.01 o 
  11   5   1      153.41      170.37     21.36 o 
  12   5   1       71.28       89.68     18.28 o 
  13   5   1       51.79       35.10     27.03 o 
 -11   6   1        7.95       28.75     37.25 o 
 -10   6   1       59.16       48.02     26.28 o 
  -9   6   1      129.20      202.27    106.41 o 
  -8   6   1       19.27       32.58     15.74 o 
  -7   6   1       43.74       45.82     17.70 o 
  -6   6   1      242.36      202.28     14.35 o 
  -5   6   1      504.07      521.00     18.56 o 
  -4   6   1      700.80      650.57     15.84 o 
  -3   6   1       33.81       25.86      8.96 o 
  -2   6   1     2620.77     2908.12     37.37 o 
  -1   6   1      960.80      984.08     23.25 o 
   0   6   1      134.11      101.63     21.21 o 
   1   6   1      220.80      214.97     13.71 o 
   2   6   1      297.81      270.31     22.33 o 
   3   6   1       99.18      112.95      9.46 o 
   4   6   1     1671.41     1882.62     46.54 o 
   5   6   1       16.12        8.51     11.64 o 
   6   6   1       89.74       81.66     12.48 o 
   7   6   1        0.19        6.45     11.53 o 
   8   6   1       14.99       15.13      7.43 o 
   9   6   1       42.14       40.88     11.80 o 
  10   6   1       36.90       38.84      8.90 o 
  11   6   1      199.84      199.63     20.45 o 
  12   6   1      190.26      169.24     37.35 o 
  13   6   1        3.43        5.32     16.34 o 
 -10   7   1       90.22       72.53     22.77 o 
  -9   7   1       20.88        7.54     16.88 o 
  -8   7   1      199.32      164.66     24.00 o 
  -7   7   1      272.96      261.93     46.54 o 
  -6   7   1      269.33      260.58     23.46 o 
  -5   7   1      500.36      476.18     15.10 o 
  -4   7   1        9.14       17.97     15.75 o 
  -3   7   1      243.34      275.11     22.30 o 
  -2   7   1     1132.97     1252.74     22.91 o 
  -1   7   1      754.32      789.93     15.74 o 
   0   7   1       42.75       38.21     10.15 o 
   1   7   1        3.55       16.47     16.14 o 
   2   7   1      206.51      221.54     13.61 o 
   3   7   1     2922.67     3104.84     66.44 o 
   4   7   1        0.62        5.57     13.23 o 
   5   7   1      281.28      275.98     27.96 o 
   6   7   1       37.55       50.98     10.91 o 
   7   7   1       39.48       54.88     11.35 o 
   8   7   1       10.08       28.37     13.49 o 
   9   7   1       92.49       97.58     12.74 o 
  10   7   1      191.05      237.91     15.95 o 
  11   7   1      330.30      375.70     17.85 o 
  12   7   1       18.23       24.62     12.26 o 
  13   7   1       14.21       19.70     21.88 o 
  -9   8   1      132.80      142.60     26.64 o 
  -8   8   1       39.08       50.41     49.92 o 
  -7   8   1      209.18      167.29     50.20 o 
  -6   8   1      108.90       72.49     14.55 o 
  -5   8   1       39.01       49.19     10.45 o 
  -4   8   1      100.86      105.27     16.58 o 
  -3   8   1      311.25      298.72     17.64 o 
  -2   8   1      978.03      948.85     29.45 o 
  -1   8   1      280.67      277.29     14.95 o 
   0   8   1      884.75      866.13     36.82 o 
   1   8   1      425.77      456.18     23.37 o 
   2   8   1      119.62      141.36     13.89 o 
   3   8   1        9.75       22.97     10.18 o 
   4   8   1       39.42       22.72     31.34 o 
   5   8   1        5.58      -10.15     10.15 o 
   6   8   1       49.48       55.18     15.30 o 
   7   8   1        0.08        2.21     10.04 o 
   8   8   1      211.14      222.82     18.86 o 
   9   8   1      439.88      425.89     15.09 o 
  10   8   1        3.34       -8.68     13.02 o 
  11   8   1       11.51        6.18     16.41 o 
  12   8   1       10.51       11.13     10.85 o 
  -9   9   1      113.67      134.30     21.86 o 
  -8   9   1      150.74      134.75     54.80 o 
  -7   9   1      153.49      136.70     12.04 o 
  -6   9   1      455.53      472.98     16.96 o 
  -5   9   1       96.11       78.69     20.30 o 
  -4   9   1      235.07      215.14     15.62 o 
  -3   9   1        6.13       17.30     13.83 o 
  -2   9   1       19.26       24.71     12.03 o 
  -1   9   1      798.40      756.52     42.91 o 
   0   9   1      419.85      426.14     39.13 o 
   1   9   1      155.87      171.25     16.02 o 
   2   9   1       44.45       87.04     16.03 o 
   3   9   1       63.96       63.32     20.08 o 
   4   9   1       96.46       84.97     15.42 o 
   5   9   1       62.43       42.46     16.01 o 
   6   9   1      159.27      128.47     15.30 o 
   7   9   1       38.68       29.86     14.78 o 
   8   9   1        1.10       18.43     16.35 o 
   9   9   1      196.75      161.78     14.85 o 
  10   9   1       53.95       57.78     12.98 o 
  11   9   1       57.15       48.65     16.91 o 
  12   9   1       25.03       17.38     12.53 o 
  -8  10   1       37.71       46.54     30.78 o 
  -7  10   1        6.52      -22.71     45.98 o 
  -6  10   1      107.53      106.86     13.98 o 
  -5  10   1      136.73      166.28     50.67 o 
  -4  10   1       23.62       16.17     14.69 o 
  -3  10   1      237.36      269.88     24.70 o 
  -2  10   1      350.38      337.08     37.38 o 
  -1  10   1        6.26       -0.37      9.20 o 
   0  10   1      542.90      491.31     35.78 o 
   1  10   1      375.25      462.40     26.02 o 
   2  10   1      117.11      125.36     38.47 o 
   3  10   1        4.97       24.99     16.76 o 
   4  10   1       21.93       18.33     13.98 o 
   5  10   1      124.70      108.13     20.55 o 
   6  10   1      143.93      126.57     19.78 o 
   7  10   1        7.34        8.95     13.85 o 
   8  10   1       53.55       61.73     15.47 o 
   9  10   1       89.50       72.64     12.44 o 
  10  10   1       44.37       51.46     12.37 o 
  11  10   1       48.94       14.52     12.76 o 
  12  10   1        0.17        5.14     11.65 o 
  -7  11   1       88.11       77.70     32.66 o 
  -6  11   1       10.60       -6.83     11.18 o 
  -5  11   1      311.68      312.05     18.73 o 
  -4  11   1       69.36       65.57     25.62 o 
  -3  11   1        7.66       -9.36     12.58 o 
  -2  11   1       96.12       96.66     13.97 o 
  -1  11   1        5.06       -2.52     15.52 o 
   0  11   1        0.73      -10.86     11.76 o 
   1  11   1       43.12       35.78     25.43 o 
   2  11   1      122.35       83.42     15.58 o 
   3  11   1        3.81       -5.72     20.65 o 
   4  11   1        1.12       -0.32     10.73 o 
   5  11   1       70.83       50.63     14.43 o 
   6  11   1      116.19       98.19     16.01 o 
   7  11   1       25.93       -0.90     20.91 o 
   8  11   1       19.21       12.93     18.31 o 
   9  11   1       34.77       15.83     13.48 o 
  10  11   1      104.77      102.07     16.67 o 
  11  11   1        2.46       16.62     14.46 o 
  -6  12   1       43.78       23.37     15.06 o 
  -5  12   1      119.58      138.33     28.34 o 
  -4  12   1      114.29       77.13     25.30 o 
  -3  12   1       28.88       13.76     11.63 o 
  -2  12   1      109.98      116.00     23.42 o 
  -1  12   1        1.41       -8.64     11.15 o 
   0  12   1      196.56      172.73     19.11 o 
   1  12   1      501.94      497.35     24.24 o 
   2  12   1        6.94       23.16     17.47 o 
   3  12   1       28.27       12.27     18.58 o 
   4  12   1      110.66       74.41     16.05 o 
   5  12   1      252.36      185.83     19.16 o 
   6  12   1      100.07       97.89     17.13 o 
   7  12   1       66.69       90.66     17.36 o 
   8  12   1        6.73       32.41     26.56 o 
   9  12   1       52.29      108.82     25.61 o 
  10  12   1        8.14        8.30     26.60 o 
  -5  13   1      171.77      165.60     41.38 o 
  -4  13   1       21.47       64.17     14.69 o 
  -3  13   1       20.32       39.46     22.24 o 
  -2  13   1       35.41       41.15     20.54 o 
  -1  13   1       14.79        6.23     14.28 o 
   0  13   1      258.54      284.08     27.82 o 
   1  13   1        7.61       -6.51     14.19 o 
   2  13   1      196.41      221.42     19.18 o 
   3  13   1        0.11       -4.10     17.56 o 
   4  13   1       14.98       12.98     14.61 o 
   5  13   1        0.63       21.90     15.47 o 
   6  13   1        2.10       -4.39     14.57 o 
   7  13   1      165.81      175.47     34.25 o 
   8  13   1        2.04      -11.34     14.21 o 
   9  13   1        2.93       -1.74     15.47 o 
  -3  14   1       11.23      -20.21     23.66 o 
  -2  14   1       36.82       80.96     40.76 o 
  -1  14   1       76.23       90.28     24.96 o 
   0  14   1      414.17      411.64     24.39 o 
   1  14   1      170.19      215.47     75.82 o 
   2  14   1        2.47        1.10     17.61 o 
   3  14   1        9.23       20.83     21.40 o 
   4  14   1       89.28       86.22     26.93 o 
   5  14   1        1.36        2.04     14.55 o 
   6  14   1       53.41       59.30     15.81 o 
   7  14   1      110.17      134.74     21.78 o 
   8  14   1        6.20        0.41     16.05 o 
  -1  15   1       30.52       23.90     23.76 o 
   0  15   1       90.09       85.88     21.63 o 
   1  15   1      156.87      149.51     18.70 o 
   2  15   1       93.89       72.91     25.99 o 
   3  15   1       10.14       -9.98     18.30 o 
   4  15   1       16.37       -5.84     16.67 o 
   5  15   1        0.31        6.17     23.46 o 
   6  15   1        0.24       13.84     20.36 o 
   7  15   1       47.95       17.08     30.40 o 
  -4 -15   2        1.43      -20.99     20.99 o 
  -3 -15   2        6.98       31.29     21.07 o 
  -2 -15   2       15.94       29.21     21.15 o 
  -1 -15   2       56.57       38.66     31.53 o 
  -7 -14   2       50.98       69.26     22.41 o 
  -6 -14   2      201.60      306.07     29.75 o 
  -5 -14   2       19.98       24.80     19.71 o 
  -4 -14   2      177.90      148.64     30.97 o 
  -3 -14   2      296.89      237.23     33.78 o 
  -2 -14   2       12.64       24.96     25.71 o 
  -1 -14   2        7.57       -0.75     22.15 o 
   0 -14   2       33.77       37.50     24.69 o 
   1 -14   2       39.56       27.00     24.91 o 
   2 -14   2        0.33       61.50     42.59 o 
  -8 -13   2      320.17      316.05     27.46 o 
  -7 -13   2      133.09       95.91     24.72 o 
  -6 -13   2       13.34       16.81     17.68 o 
  -5 -13   2      201.13      286.71     24.58 o 
  -4 -13   2      272.79      255.99     36.41 o 
  -3 -13   2      202.66      230.66     35.28 o 
  -2 -13   2       15.54       56.30     28.53 o 
  -1 -13   2        4.04      -15.20     24.77 o 
   0 -13   2      203.75      223.59     23.58 o 
   1 -13   2       63.36       73.06     25.99 o 
   2 -13   2        0.53       13.85     18.22 o 
   3 -13   2        6.72       -7.57     13.15 o 
   4 -13   2        0.15       31.18     14.91 o 
  -9 -12   2        4.46       23.07     19.34 o 
  -8 -12   2       95.00       89.60     20.79 o 
  -7 -12   2       77.76       89.51     27.59 o 
  -6 -12   2      165.31      214.31     29.09 o 
  -5 -12   2      201.43      289.92     27.34 o 
  -4 -12   2      123.98      154.93     27.31 o 
  -3 -12   2      495.59      514.27     32.64 o 
  -2 -12   2      152.49      204.89     44.86 o 
  -1 -12   2       39.38       44.61     36.41 o 
   0 -12   2      615.56      599.29     56.02 o 
   1 -12   2      310.54      351.99     42.98 o 
   2 -12   2       52.89       47.46     37.91 o 
   3 -12   2      177.32      163.95     43.72 o 
   4 -12   2       19.81       39.35     13.82 o 
   5 -12   2        2.41       13.68     15.58 o 
 -10 -11   2       19.47       31.01     22.36 o 
  -9 -11   2       59.37       74.22     19.93 o 
  -8 -11   2      401.42      467.15     49.73 o 
  -7 -11   2      154.78      250.60     77.04 o 
  -6 -11   2      260.91      317.91     21.96 o 
  -5 -11   2      138.46      167.11     34.25 o 
  -4 -11   2      470.61      522.92     41.01 o 
  -3 -11   2       10.95       37.60     16.01 o 
  -2 -11   2       65.51       80.75     17.37 o 
  -1 -11   2       28.27       20.79     15.43 o 
   0 -11   2       13.46       12.95     18.39 o 
   1 -11   2      639.98      661.13     54.52 o 
   2 -11   2       54.71       76.61     27.03 o 
   3 -11   2       36.98       20.40     17.08 o 
   4 -11   2       41.24       32.76     14.26 o 
   5 -11   2      249.25      235.50     16.34 o 
   6 -11   2      193.82      258.99     55.65 o 
   7 -11   2       32.91       39.26     32.37 o 
 -11 -10   2       25.20       40.91     24.88 o 
 -10 -10   2       51.66       26.58     29.70 o 
  -9 -10   2       94.24       96.50     24.01 o 
  -8 -10   2       97.73       18.23     27.08 o 
  -7 -10   2      295.23      328.20     58.46 o 
  -6 -10   2      229.82      266.45     47.01 o 
  -5 -10   2       19.66       -5.76     12.71 o 
  -4 -10   2       25.73       27.79     14.24 o 
  -3 -10   2      802.71      730.70     26.15 o 
  -2 -10   2     1041.53      977.13     29.90 o 
  -1 -10   2      528.74      491.04     28.18 o 
   0 -10   2      609.67      681.08     31.64 o 
   1 -10   2       10.25      -14.05     17.61 o 
   2 -10   2       30.67       12.73     25.60 o 
   3 -10   2        9.49       15.71     18.84 o 
   4 -10   2       31.70       26.92     11.97 o 
   5 -10   2       62.89       69.46     15.76 o 
   6 -10   2       40.25       43.54     28.06 o 
   7 -10   2       20.24       24.73     11.58 o 
   8 -10   2        2.64        8.07     30.40 o 
 -11  -9   2       32.75       -3.36     19.46 o 
 -10  -9   2       24.28       80.29     18.62 o 
  -9  -9   2      435.56      442.33     24.02 o 
  -8  -9   2      512.10      485.01     27.73 o 
  -7  -9   2       14.68       10.51     20.18 o 
  -6  -9   2      554.17      576.97     82.39 o 
  -5  -9   2      778.51      789.78     24.94 o 
  -4  -9   2      656.06      668.64     34.63 o 
  -3  -9   2       39.47       30.51     18.14 o 
  -2  -9   2      328.92      282.83     20.83 o 
  -1  -9   2      117.44      132.66     21.68 o 
   0  -9   2      232.54      214.14     27.40 o 
   1  -9   2     1618.55     1624.18     37.69 o 
   2  -9   2      125.60      115.85     18.24 o 
   3  -9   2       16.34       44.99     16.17 o 
   4  -9   2       95.65       78.79     19.42 o 
   5  -9   2      277.54      281.95     58.20 o 
   6  -9   2       51.94       79.28     20.36 o 
   7  -9   2       19.54       20.95     10.32 o 
   8  -9   2       15.89        4.13     26.84 o 
 -12  -8   2       51.11        9.84     30.17 o 
 -11  -8   2       23.96       39.38     30.13 o 
 -10  -8   2      143.17      145.18     24.16 o 
  -9  -8   2       76.48      102.53     21.66 o 
  -8  -8   2        4.10       17.77     16.94 o 
  -7  -8   2       17.32       25.93     12.98 o 
  -6  -8   2      251.44      266.07     50.11 o 
  -5  -8   2     1359.85     1368.81     95.15 o 
  -4  -8   2      587.37      625.43     21.10 o 
  -3  -8   2      493.81      454.16     32.65 o 
  -2  -8   2     1242.81     1161.20     28.27 o 
  -1  -8   2     2010.87     1835.71     54.32 o 
   0  -8   2     3227.30     3122.63     51.56 o 
   1  -8   2      579.32      555.53     45.98 o 
   2  -8   2        1.57        2.81     26.93 o 
   3  -8   2       12.35      -12.76     14.11 o 
   4  -8   2       70.08       60.37     16.66 o 
   5  -8   2       26.32       36.01     10.10 o 
   6  -8   2        0.20        5.24      8.51 o 
   7  -8   2        0.19       -4.77     20.55 o 
   8  -8   2       28.41      -27.59     27.59 o 
   9  -8   2        6.05       17.70     17.49 o 
 -12  -7   2      143.22      135.20     50.24 o 
 -11  -7   2      401.33      437.39     24.95 o 
 -10  -7   2      198.74      191.43     19.31 o 
  -9  -7   2       27.92       16.65     15.11 o 
  -8  -7   2        1.06       13.87     12.02 o 
  -7  -7   2      180.66      165.82     17.08 o 
  -6  -7   2      421.80      412.71     55.74 o 
  -5  -7   2     1567.69     1409.67     28.43 o 
  -4  -7   2      180.19      185.77     18.47 o 
  -3  -7   2        3.55       20.04     12.46 o 
  -2  -7   2      326.70      325.62     16.24 o 
  -1  -7   2     1242.84     1198.10     26.83 o 
   0  -7   2     2674.17     2708.32     49.61 o 
   1  -7   2     1117.53     1097.29     32.83 o 
   2  -7   2      636.23      521.15     26.73 o 
   3  -7   2       51.65       54.04     30.50 o 
   4  -7   2       20.30       24.22     23.46 o 
   5  -7   2      178.72      196.12     28.90 o 
   6  -7   2        1.25       -0.65     12.86 o 
   7  -7   2        1.71        9.19     14.55 o 
   8  -7   2        5.28        0.69      4.84 o 
   9  -7   2        2.62       -4.62     14.79 o 
  10  -7   2       18.29       23.57     23.82 o 
 -12  -6   2      294.24      219.10     79.83 o 
 -11  -6   2      354.74      397.72     52.74 o 
 -10  -6   2      261.30      282.60     53.86 o 
  -9  -6   2       29.61       31.91     13.41 o 
  -8  -6   2        7.31       -1.18     12.50 o 
  -7  -6   2     1191.61     1123.03     25.57 o 
  -6  -6   2      577.38      557.61     25.62 o 
  -5  -6   2     1222.88     1304.33     25.16 o 
  -4  -6   2      551.68      526.12     16.35 o 
  -3  -6   2      303.93      259.74     15.61 o 
  -2  -6   2      244.40      268.50     13.73 o 
  -1  -6   2     1435.96     1415.66     25.90 o 
   0  -6   2      346.96      367.76     15.98 o 
   1  -6   2     1471.32     1523.78     32.85 o 
   2  -6   2     2467.73     2607.42     54.71 o 
   3  -6   2      455.32      429.29     23.37 o 
   4  -6   2      223.18      224.69     31.04 o 
   5  -6   2        6.31      -14.26     20.08 o 
   6  -6   2      218.57      245.28     10.39 o 
   7  -6   2      365.24      357.36     49.64 o 
   8  -6   2       90.13       68.41      6.76 o 
   9  -6   2       14.15      -10.69     14.56 o 
  10  -6   2        0.03      -16.36     16.95 o 
  11  -6   2       80.54       69.90     21.72 o 
 -12  -5   2      121.03      175.53     21.57 o 
 -11  -5   2      199.05      194.96     24.14 o 
 -10  -5   2      420.06      468.84     21.85 o 
  -9  -5   2       60.67       64.37     13.54 o 
  -8  -5   2      551.57      504.00     22.72 o 
  -7  -5   2     1245.60     1160.62     29.47 o 
  -6  -5   2      446.79      480.76     23.08 o 
  -5  -5   2      305.05      233.62     20.55 o 
  -4  -5   2      359.80      357.43     12.93 o 
  -3  -5   2     2680.13     2606.86     69.53 o 
  -2  -5   2      538.48      642.82     15.90 o 
  -1  -5   2       89.19       82.58     15.01 o 
   0  -5   2     1488.36     1389.16     24.02 o 
   1  -5   2       82.83      123.22     11.66 o 
   2  -5   2       67.44       45.61     13.39 o 
   3  -5   2      144.95      154.74     16.98 o 
   4  -5   2        4.57       -6.52     13.84 o 
   5  -5   2      742.78      679.40     33.78 o 
   6  -5   2      432.62      445.37     10.98 o 
   7  -5   2      246.88      196.23     46.26 o 
   8  -5   2      276.92      255.05     21.87 o 
   9  -5   2       38.80       21.41     27.21 o 
  10  -5   2      189.19      191.91     24.62 o 
  11  -5   2       47.07       32.18     28.53 o 
 -13  -4   2        4.56      -14.64     25.52 o 
 -12  -4   2       76.12      120.14     47.30 o 
 -11  -4   2      160.58      184.07     31.53 o 
 -10  -4   2      146.28      214.97     20.94 o 
  -9  -4   2        7.78      -14.18     14.18 o 
  -8  -4   2     1171.60     1132.54     24.67 o 
  -7  -4   2      373.83      385.46     19.80 o 
  -6  -4   2     2055.70     2045.67     51.24 o 
  -5  -4   2    11812.07    12253.23    150.35 o 
  -4  -4   2       27.20       32.88      7.67 o 
  -3  -4   2     4150.21     3802.72     44.63 o 
  -2  -4   2      481.38      580.15     17.12 o 
  -1  -4   2      664.84      725.51     37.91 o 
   0  -4   2     2385.15     2192.27     35.64 o 
   1  -4   2       68.88       48.30      9.40 o 
   2  -4   2     4080.24     4522.23     54.79 o 
   3  -4   2     1423.69     1400.88     29.24 o 
   4  -4   2       46.55       52.74     16.52 o 
   5  -4   2      125.79       67.00     35.28 o 
   6  -4   2      255.26      239.43     10.36 o 
   7  -4   2       11.29       14.62      5.44 o 
   8  -4   2      512.20      522.00     55.55 o 
   9  -4   2       78.62       75.54     42.70 o 
  10  -4   2        7.22       11.55     16.57 o 
  11  -4   2        0.04        3.44     21.58 o 
  12  -4   2        1.47        1.03     17.55 o 
 -13  -3   2        5.04       40.54     45.04 o 
 -12  -3   2        1.59       16.70     22.52 o 
 -11  -3   2       31.75       33.83     10.25 o 
 -10  -3   2      122.58      143.04     24.49 o 
  -9  -3   2      140.09      163.10     17.93 o 
  -8  -3   2      867.78      846.72     20.94 o 
  -7  -3   2      702.98      675.05     20.67 o 
  -6  -3   2      456.84      398.02     26.46 o 
  -5  -3   2     2913.96     2992.86     54.80 o 
  -4  -3   2     1917.45     1880.47     33.09 o 
  -3  -3   2     1657.89     1512.18     20.97 o 
  -2  -3   2     1095.86      982.79     16.95 o 
  -1  -3   2     7796.26     7338.64    113.36 o 
   0  -3   2      231.52      260.78     15.57 o 
   1  -3   2       53.67       59.46     12.75 o 
   2  -3   2     1935.94     1790.34     26.90 o 
   3  -3   2     2729.91     2990.09     52.55 o 
   4  -3   2     5355.07     5728.33     99.47 o 
   5  -3   2      506.19      475.58     25.15 o 
   6  -3   2       82.29       75.33     17.55 o 
   7  -3   2      198.20      216.03     36.32 o 
   8  -3   2      136.91      118.22     17.55 o 
   9  -3   2      192.56      232.88     64.09 o 
  10  -3   2      139.83      183.97     48.51 o 
  11  -3   2       18.15       14.05     15.92 o 
  12  -3   2        6.59        4.53     16.70 o 
 -13  -2   2        1.48      -26.65     26.65 o 
 -12  -2   2       82.91      147.33     47.86 o 
 -11  -2   2       70.42       46.17     22.15 o 
 -10  -2   2        7.98       10.74      6.11 o 
  -9  -2   2      887.49      899.05     27.84 o 
  -8  -2   2      277.94      313.53     31.91 o 
  -7  -2   2      673.82      603.35     46.83 o 
  -6  -2   2       55.57       52.43      8.26 o 
  -5  -2   2     3029.01     2961.88     35.49 o 
  -4  -2   2       16.93       11.46      7.09 o 
  -3  -2   2      813.21      788.14     13.86 o 
  -2  -2   2    25507.05    27074.47    362.06 o 
  -1  -2   2     5219.34     5635.34     64.84 o 
   0  -2   2      682.10      705.73     35.19 o 
   1  -2   2     1898.30     1831.33     35.85 o 
   2  -2   2    33264.09    36597.61    534.27 o 
   3  -2   2     7815.18     8301.96    157.09 o 
   4  -2   2     1850.21     1886.92     57.99 o 
   5  -2   2        2.01        8.07     13.14 o 
   6  -2   2        1.38        9.48     11.92 o 
   7  -2   2       45.86       54.37     13.87 o 
   8  -2   2      492.81      570.37     33.40 o 
   9  -2   2      310.87      359.81     54.43 o 
  10  -2   2       88.07      102.94     17.36 o 
  11  -2   2       43.58       43.76     17.10 o 
  12  -2   2       21.04       11.05     17.34 o 
 -13  -1   2       20.55       15.39     25.15 o 
 -12  -1   2       57.06       78.45     26.28 o 
 -11  -1   2       80.37       -5.63     32.47 o 
 -10  -1   2       70.57       64.94     21.02 o 
  -9  -1   2      648.25      656.92     23.27 o 
  -8  -1   2      604.62      635.21     17.98 o 
  -7  -1   2      553.45      517.19     15.37 o 
  -6  -1   2       25.61       32.66      9.52 o 
  -5  -1   2     1879.17     1837.07     27.46 o 
  -4  -1   2      684.95      765.14     38.57 o 
  -3  -1   2     4967.03     5097.30     53.94 o 
  -2  -1   2    23721.02    25573.31    326.86 o 
  -1  -1   2       16.60       10.27      3.87 o 
   0  -1   2     2449.28     2320.76     21.62 o 
   1  -1   2     1633.69     1952.76     23.54 o 
   2  -1   2    44170.16    47615.62    720.65 o 
   3  -1   2     4376.26     4381.92     92.71 o 
   5  -1   2     1240.64     1195.33     25.90 o 
   6  -1   2     1714.39     1625.11     34.16 o 
   7  -1   2     1052.19     1185.38     30.59 o 
   8  -1   2      115.17      109.23     27.96 o 
   9  -1   2        3.44      -15.77     15.77 o 
  10  -1   2       56.51       68.16     19.05 o 
  11  -1   2        1.50       21.67     15.44 o 
  12  -1   2        5.24      -17.17     17.17 o 
  13  -1   2       11.08       12.60     36.60 o 
 -12   0   2       75.89       74.51     26.65 o 
 -11   0   2       98.89      121.43     24.96 o 
 -10   0   2       30.75       22.15     17.83 o 
  -9   0   2      148.36      154.27     19.71 o 
  -8   0   2       72.95       74.42      5.77 o 
  -7   0   2      100.47       88.59      7.81 o 
  -6   0   2     1022.66     1008.89     14.63 o 
  -5   0   2     3063.78     3213.16     43.35 o 
  -4   0   2      277.83      229.96      8.23 o 
  -3   0   2     5228.86     5140.63     53.74 o 
  -2   0   2    24481.19    26447.78    403.42 o 
  -1   0   2      291.43      311.84      4.77 o 
   1   0   2     3296.78     3664.38     33.13 o 
   3   0   2      367.87      388.34      6.25 o 
   4   0   2       19.59       18.25      3.12 o 
   5   0   2      721.78      674.52     18.58 o 
   6   0   2      589.79      710.74     31.72 o 
   7   0   2      209.19      234.79     16.33 o 
   8   0   2      391.02      396.94     35.66 o 
   9   0   2      234.64      246.05     21.96 o 
  10   0   2       38.55       42.23     31.91 o 
  11   0   2      500.59      532.63     32.47 o 
  12   0   2      169.90       27.59     39.60 o 
  13   0   2       58.30       40.10     29.09 o 
 -12   1   2       22.17       15.58     37.91 o 
 -11   1   2      127.90      139.82     24.96 o 
 -10   1   2      557.71      579.55     48.98 o 
  -9   1   2       16.18       23.84     15.77 o 
  -8   1   2       64.21       97.22     16.70 o 
  -7   1   2      928.22      933.42     24.77 o 
  -6   1   2     3316.13     3452.96     39.79 o 
  -5   1   2     8564.80     9202.45    102.26 o 
  -4   1   2      589.42      596.47     14.26 o 
  -3   1   2      523.69      513.60      9.87 o 
  -2   1   2    21256.82    22351.77    277.76 o 
  -1   1   2     1075.89      978.39     11.19 o 
   0   1   2     3899.24     4361.73     41.44 o 
   1   1   2     6369.77     6376.15     41.31 o 
   2   1   2    11712.35    12141.62     91.01 o 
   3   1   2     4000.91     4156.90     29.87 o 
   4   1   2     3531.21     3383.34     27.06 o 
   5   1   2      100.33       97.93     11.76 o 
   6   1   2      108.96       95.53     12.01 o 
   7   1   2      150.82      149.58     15.20 o 
   8   1   2        0.69       -3.57     20.08 o 
   9   1   2      159.62      182.05     20.27 o 
  10   1   2       48.74       67.19     33.22 o 
  11   1   2      298.05      319.99     28.53 o 
  12   1   2        4.80       17.64     21.40 o 
  13   1   2       23.86       45.42     26.84 o 
 -12   2   2       41.36       48.39     18.91 o 
 -11   2   2        8.60      -15.06     15.27 o 
 -10   2   2       66.35       81.45     21.02 o 
  -9   2   2       16.78       27.40     16.52 o 
  -8   2   2        4.92      -13.89     13.89 o 
  -7   2   2      604.45      605.26     23.46 o 
  -6   2   2     2378.21     2506.07     27.69 o 
  -5   2   2     6223.79     6413.77     69.15 o 
  -4   2   2      179.74      180.00      7.83 o 
  -3   2   2     6425.80     6370.11     53.67 o 
  -2   2   2    42964.90    44596.84    538.95 o 
  -1   2   2     2102.86     2342.05     32.16 o 
   0   2   2      646.25      645.47     13.10 o 
   1   2   2     4185.12     4296.08     28.49 o 
   2   2   2     3751.20     4408.14     32.68 o 
   3   2   2      732.33      853.31     10.17 o 
   4   2   2       38.19       29.96      5.71 o 
   5   2   2      429.61      446.64      8.21 o 
   6   2   2     3949.74     4328.18     38.68 o 
   7   2   2      428.95      400.49     10.97 o 
   8   2   2      295.49      281.18      6.10 o 
   9   2   2      163.63      200.25     20.46 o 
  10   2   2        3.41       -6.38     15.39 o 
  11   2   2      490.43      562.66     33.78 o 
  12   2   2      281.68      287.34     31.34 o 
  13   2   2        6.59      -20.08     24.59 o 
 -12   3   2        0.33      -13.18     17.45 o 
 -11   3   2       44.82        4.18     14.77 o 
 -10   3   2      191.25      159.86     31.06 o 
  -9   3   2      144.60      118.09     20.25 o 
  -8   3   2       35.87       43.19     12.43 o 
  -7   3   2      277.93      270.04     48.70 o 
  -6   3   2      119.16      124.19     15.17 o 
  -5   3   2      267.53      302.80     30.31 o 
  -4   3   2     2304.26     2523.76     31.37 o 
  -3   3   2      488.85      403.74      7.05 o 
  -2   3   2       38.98       69.47      6.98 o 
  -1   3   2     1731.75     1736.17     20.79 o 
   0   3   2       48.00       84.09      5.71 o 
   1   3   2     1633.10     1836.93     15.52 o 
   2   3   2    41021.63    42841.28    514.49 o 
   3   3   2     1220.36     1009.48     12.22 o 
   4   3   2      537.60      496.68      9.32 o 
   5   3   2     1079.46     1081.60     15.44 o 
   6   3   2      172.47      137.81      9.14 o 
   7   3   2      432.50      427.42     20.45 o 
   8   3   2        5.31       -0.23      5.27 o 
   9   3   2      258.85      245.43      8.38 o 
  10   3   2      330.54      339.70     26.46 o 
  11   3   2      245.98      144.89     41.66 o 
  12   3   2       43.39       73.19     24.40 o 
  13   3   2       17.11       -4.13     22.52 o 
 -11   4   2       34.81       19.37     16.48 o 
 -10   4   2        9.52       -8.23     23.89 o 
  -9   4   2      169.97      166.68     19.14 o 
  -8   4   2       43.63       58.19     13.12 o 
  -7   4   2       26.57       39.51     12.86 o 
  -6   4   2      428.48      457.07     41.95 o 
  -5   4   2      768.31      752.48     17.24 o 
  -4   4   2        1.49        6.90     13.89 o 
  -3   4   2     2024.22     1903.33     58.27 o 
  -2   4   2     2468.81     2556.81     24.60 o 
  -1   4   2      235.57      314.89     18.97 o 
   0   4   2     5202.76     5055.77     54.97 o 
   1   4   2       10.88       31.47     12.24 o 
   2   4   2    41063.07    41494.63    506.20 o 
   3   4   2     2563.44     2752.39     25.83 o 
   4   4   2      228.43      219.06      7.03 o 
   5   4   2     1262.11     1216.42     15.99 o 
   6   4   2      198.69      155.30      8.69 o 
   7   4   2      970.46      921.86     28.84 o 
   8   4   2     1046.47     1026.54     27.04 o 
   9   4   2      216.89      195.64      8.83 o 
  10   4   2       15.19       17.82      7.14 o 
  11   4   2      275.90      263.04     31.43 o 
  12   4   2       21.03       25.15     22.33 o 
  13   4   2       17.92       26.09     25.15 o 
 -11   5   2       12.13       -3.69     16.88 o 
 -10   5   2       34.13       32.28     18.55 o 
  -9   5   2      300.40      329.35     20.45 o 
  -8   5   2       14.18        1.77     14.28 o 
  -7   5   2       15.24        6.06     18.02 o 
  -6   5   2        4.63       15.37      7.51 o 
  -5   5   2      218.05      206.37     29.09 o 
  -4   5   2      164.12      162.85     17.45 o 
  -3   5   2      150.83      170.06     20.08 o 
  -2   5   2       70.66       92.14      8.94 o 
  -1   5   2       27.49       22.99      5.80 o 
   0   5   2      930.34      947.99     23.57 o 
   1   5   2     1415.63     1761.48     19.78 o 
   2   5   2     2151.03     2081.07     25.54 o 
   3   5   2     5493.43     5865.53     53.31 o 
   4   5   2     6339.11     6697.51     64.08 o 
   5   5   2      954.82      920.21     28.53 o 
   6   5   2     1449.40     1389.44     17.64 o 
   7   5   2     1504.64     1439.60     19.02 o 
   8   5   2      323.57      292.18     12.92 o 
   9   5   2     1820.81     1764.47     28.04 o 
  10   5   2      800.88      827.09     36.93 o 
  11   5   2        7.70        6.13      9.81 o 
  12   5   2       23.30       37.99     19.12 o 
  13   5   2        5.86      -25.34     25.34 o 
 -10   6   2        8.72       13.54     20.27 o 
  -9   6   2        9.47       -1.75     21.30 o 
  -8   6   2      116.39      182.18     63.06 o 
  -7   6   2      353.70      331.44     38.71 o 
  -6   6   2      171.15      168.34     13.99 o 
  -5   6   2      465.27      464.39     29.18 o 
  -4   6   2       44.47       74.71     19.33 o 
  -3   6   2       53.47       59.14      9.43 o 
  -2   6   2      368.56      279.51     10.68 o 
  -1   6   2      236.84      260.15      9.32 o 
   0   6   2     1344.92     1274.67     31.44 o 
   1   6   2     1023.59      984.11     14.89 o 
   2   6   2     3162.43     3390.34     33.50 o 
   3   6   2     3501.31     3557.77     46.81 o 
   4   6   2     1053.58      993.67     17.84 o 
   5   6   2      234.72      323.52      9.86 o 
   6   6   2      174.74      158.60     15.39 o 
   7   6   2      514.34      479.91     16.01 o 
   8   6   2     1239.19     1263.04     19.34 o 
   9   6   2       39.20       40.18     10.06 o 
  10   6   2        9.24       17.72     11.11 o 
  11   6   2      257.68      275.60     20.82 o 
  12   6   2        2.27      -11.12     18.55 o 
  13   6   2       22.70       74.83     22.69 o 
 -10   7   2      112.94      134.27     22.33 o 
  -9   7   2       24.97       31.74     15.92 o 
  -8   7   2       39.91       13.70     22.63 o 
  -7   7   2       54.14       25.46     15.95 o 
  -6   7   2       15.05       14.45     11.54 o 
  -5   7   2      134.72      187.60     19.12 o 
  -4   7   2       49.26       44.89      9.83 o 
  -3   7   2     1277.68     1148.06     36.53 o 
  -2   7   2     1098.04     1013.02     19.41 o 
  -1   7   2     1161.87     1174.28     24.15 o 
   0   7   2     1700.37     1719.68     24.27 o 
   1   7   2       10.60       20.10      7.10 o 
   2   7   2     1977.43     1931.16     31.11 o 
   3   7   2      416.55      432.22     22.90 o 
   4   7   2     1086.46     1039.39     23.67 o 
   5   7   2      615.73      561.17     15.91 o 
   6   7   2       91.83      109.90      9.17 o 
   7   7   2      932.49      940.37     21.56 o 
   8   7   2      432.23      451.53     41.58 o 
   9   7   2      126.09      143.76     15.92 o 
  10   7   2       70.43       67.41     10.44 o 
  11   7   2       22.31       25.16      8.97 o 
  12   7   2       38.04       47.64     10.31 o 
  13   7   2       38.38       51.39     23.36 o 
  -9   8   2        4.80       14.58     16.18 o 
  -8   8   2      145.05      192.76     41.66 o 
  -7   8   2       24.14       10.74     21.77 o 
  -6   8   2        1.28       -0.93     11.22 o 
  -5   8   2        0.77       18.54     10.23 o 
  -4   8   2      214.25      231.44     14.21 o 
  -3   8   2      635.74      558.61     15.67 o 
  -2   8   2      712.19      704.75     24.78 o 
  -1   8   2     2016.71     1878.69     33.76 o 
   0   8   2     1430.38     1506.54     32.61 o 
   1   8   2     2478.99     2563.53     34.72 o 
   2   8   2     1130.71     1099.14     18.87 o 
   3   8   2      298.76      242.84     19.14 o 
   4   8   2       13.87       46.62     11.88 o 
   5   8   2      683.04      618.89     22.43 o 
   6   8   2      139.85      160.27     15.39 o 
   7   8   2       26.07       15.70      8.55 o 
   8   8   2      122.80      109.92     11.73 o 
   9   8   2       28.37       21.54     10.05 o 
  10   8   2      138.92      155.32     33.16 o 
  11   8   2       62.66       69.41     16.80 o 
  12   8   2      133.13      171.28     30.82 o 
  13   8   2       42.51       62.06     22.15 o 
  -9   9   2       92.09       52.10     24.93 o 
  -8   9   2        1.96       11.01     14.74 o 
  -7   9   2        2.93       11.12      9.64 o 
  -6   9   2       69.32       74.53     11.64 o 
  -5   9   2      122.80      147.93     23.65 o 
  -4   9   2      122.78      167.48     38.90 o 
  -3   9   2       49.92       65.95     12.67 o 
  -2   9   2       92.51       87.03     19.58 o 
  -1   9   2       41.11       28.18     11.05 o 
   0   9   2     2814.07     2627.58     52.57 o 
   1   9   2      760.31      759.00     19.99 o 
   2   9   2       42.03       40.40      9.79 o 
   3   9   2      259.84      255.72     12.66 o 
   4   9   2      219.19      234.43     16.81 o 
   5   9   2     1235.73     1164.77     25.34 o 
   6   9   2      131.70      147.06     17.72 o 
   7   9   2      653.73      613.45     19.03 o 
   8   9   2      341.70      314.96     15.38 o 
   9   9   2      302.40      314.03     19.08 o 
  10   9   2        2.72       10.28     10.25 o 
  11   9   2        5.11       25.69     10.83 o 
  12   9   2       35.46       28.60     11.70 o 
  -8  10   2       25.24        4.98     15.87 o 
  -7  10   2        4.70       -6.88     16.59 o 
  -6  10   2       13.68        2.76     10.11 o 
  -5  10   2       22.53       19.88     20.64 o 
  -4  10   2      219.34      178.95     28.15 o 
  -3  10   2      348.52      341.21     17.87 o 
  -2  10   2      552.15      585.87     19.42 o 
  -1  10   2      222.88      201.03     13.67 o 
   0  10   2       56.83       53.56     12.73 o 
   1  10   2       83.99       85.10     13.52 o 
   2  10   2       29.94       36.27     11.72 o 
   3  10   2      155.93      184.20     48.28 o 
   4  10   2        2.50       -2.23      9.28 o 
   5  10   2       38.87       58.74     12.81 o 
   6  10   2      134.94      125.85     14.58 o 
   7  10   2      381.49      364.14     23.01 o 
   8  10   2      264.57      216.43     15.56 o 
   9  10   2      636.98      595.70     18.64 o 
  10  10   2      184.58      212.85     36.10 o 
  11  10   2       30.30       30.24     13.94 o 
  12  10   2      137.88      140.11     22.10 o 
  -7  11   2       13.68       26.09     29.09 o 
  -6  11   2       84.52       79.98     18.77 o 
  -5  11   2       26.61       39.98     25.15 o 
  -4  11   2      187.29      239.08     21.00 o 
  -3  11   2        0.42       18.47     11.62 o 
  -2  11   2       41.24       60.75     24.56 o 
  -1  11   2      156.31      222.75     57.52 o 
   0  11   2      880.06      915.24     25.20 o 
   1  11   2      818.51      872.05     30.28 o 
   2  11   2       13.46       19.72     10.56 o 
   3  11   2       24.09       23.13     12.35 o 
   4  11   2       11.68       14.59     13.70 o 
   5  11   2      144.29      146.18     17.29 o 
   6  11   2        4.07       -0.14     10.89 o 
   7  11   2     1293.26     1177.91     33.98 o 
   8  11   2       69.58       75.74     18.87 o 
   9  11   2       34.90       32.67     11.85 o 
  10  11   2       54.63       55.44     20.68 o 
  11  11   2        4.30      -11.94     11.94 o 
  -6  12   2        5.82       17.97     14.98 o 
  -5  12   2        1.33        8.49     16.42 o 
  -4  12   2      281.16      280.86     18.37 o 
  -3  12   2      164.66      182.15     26.88 o 
  -2  12   2       38.16       50.24     12.44 o 
  -1  12   2      194.67      196.35     23.47 o 
   0  12   2      269.49      279.99     32.11 o 
   1  12   2       23.32       32.25     11.66 o 
   2  12   2      269.68      249.53     19.89 o 
   3  12   2       23.31       -1.67     20.64 o 
   4  12   2        9.45       -4.58     10.08 o 
   5  12   2      118.52      152.55     23.88 o 
   6  12   2       46.38       55.72     12.56 o 
   7  12   2      186.24      199.40     18.98 o 
   8  12   2       95.03       83.62     29.54 o 
   9  12   2       76.46       78.40     16.39 o 
  10  12   2       78.37       69.63     16.62 o 
  11  12   2        1.94       -4.18     20.55 o 
  -5  13   2       34.51       68.70     18.88 o 
  -4  13   2        0.11       -1.54     11.46 o 
  -3  13   2       13.97       19.60     12.81 o 
  -2  13   2       13.58       -0.10     27.68 o 
  -1  13   2       28.42       27.94     14.08 o 
   0  13   2      872.87      854.81     45.79 o 
   1  13   2      277.40      273.88     32.75 o 
   2  13   2       13.68       23.27     21.77 o 
   3  13   2      216.22      247.53     25.10 o 
   4  13   2      476.31      449.50     37.72 o 
   5  13   2      326.37      331.75     39.32 o 
   6  13   2       91.04      166.41     53.68 o 
   7  13   2       41.66       25.02     19.14 o 
   8  13   2        7.11       12.52     18.08 o 
   9  13   2       42.61       67.47     15.31 o 
  10  13   2       33.25        8.82     26.65 o 
  -3  14   2       12.00       29.83     49.36 o 
  -2  14   2       16.24        5.91     16.30 o 
  -1  14   2       63.84       64.29     18.31 o 
   0  14   2      275.83      266.17     23.55 o 
   1  14   2        0.55      -11.25     14.98 o 
   2  14   2       53.74       55.96     20.43 o 
   3  14   2      197.47      231.11     34.44 o 
   4  14   2       73.73       82.15     21.07 o 
   5  14   2      178.62      163.51     20.23 o 
   6  14   2      146.48      186.88     28.06 o 
   7  14   2       37.73       52.21     27.31 o 
   8  14   2       56.91       39.91     15.19 o 
  -1  15   2       25.57       37.43     32.84 o 
   0  15   2        1.93        8.36     15.03 o 
   1  15   2        6.13       34.09     50.77 o 
   2  15   2        6.92       17.66     16.87 o 
   3  15   2      137.52       75.64     19.51 o 
   4  15   2      195.22      213.77     33.00 o 
   5  15   2      130.79      189.24     38.94 o 
   6  15   2      127.27      131.14     19.91 o 
   7  15   2       17.78       40.13     17.42 o 
  -6 -14   3       69.42       48.03     22.05 o 
  -5 -14   3        0.12        3.51     17.80 o 
  -4 -14   3       33.59       30.69     20.05 o 
  -3 -14   3       99.65      107.15     23.43 o 
  -2 -14   3        1.93        8.26     24.59 o 
  -1 -14   3        0.78        7.13     25.71 o 
   0 -14   3        8.17        7.26     23.53 o 
   1 -14   3        2.59      -17.65     35.90 o 
   2 -14   3       24.09      -15.58     50.11 o 
  -8 -13   3       14.88       21.61     20.25 o 
  -7 -13   3        2.75       -0.71     30.12 o 
  -6 -13   3       20.71       24.17     52.83 o 
  -5 -13   3        1.79       -4.65     16.46 o 
  -4 -13   3        1.54       20.42     17.97 o 
  -3 -13   3      143.57      190.67     26.84 o 
  -2 -13   3       25.97       48.06     19.21 o 
  -1 -13   3       42.46       41.25     19.99 o 
   0 -13   3       63.57       71.81     20.82 o 
   1 -13   3        7.29       10.19     18.25 o 
   2 -13   3       17.85       57.58     46.17 o 
   3 -13   3        5.03       -5.68     25.24 o 
   4 -13   3       74.77       86.83     33.41 o 
  -9 -12   3        5.05       -2.05     25.06 o 
  -8 -12   3        7.88        1.62     18.44 o 
  -7 -12   3        0.16       50.39     19.03 o 
  -6 -12   3       36.25       51.22     18.67 o 
  -5 -12   3       43.62       28.83     20.45 o 
  -4 -12   3        6.25       11.40     26.84 o 
  -3 -12   3        0.11        7.51     34.72 o 
  -1 -12   3       61.77       90.65     48.42 o 
   0 -12   3        1.63       60.62     26.65 o 
   1 -12   3       20.90       57.98     25.43 o 
   2 -12   3      111.16      119.07     25.71 o 
   3 -12   3        7.50        9.81     26.46 o 
   4 -12   3       92.44      105.77     27.75 o 
   5 -12   3        8.98       41.98     18.56 o 
 -10 -11   3       29.57       63.24     21.51 o 
  -9 -11   3        2.96      -13.53     18.02 o 
  -8 -11   3        7.81       10.45     16.27 o 
  -7 -11   3       15.48        5.69     15.01 o 
  -6 -11   3        0.02       15.93     18.30 o 
  -5 -11   3       60.13       35.02     16.64 o 
  -4 -11   3        4.13        9.33     14.70 o 
  -3 -11   3       38.20       69.07     22.25 o 
  -2 -11   3      102.04      106.12     18.52 o 
  -1 -11   3      170.25      175.86     37.07 o 
   0 -11   3      190.58      213.99     21.43 o 
   1 -11   3       53.12       32.29     21.32 o 
   2 -11   3      463.42      468.52     26.92 o 
   3 -11   3      145.89      152.86     21.96 o 
   4 -11   3      331.79      306.04     26.78 o 
   5 -11   3      144.30      159.54     16.01 o 
   6 -11   3       12.60       19.22     14.63 o 
 -10 -10   3       63.66       68.01     25.68 o 
  -9 -10   3       17.77       24.70     31.06 o 
  -8 -10   3        7.88       13.30     19.50 o 
  -7 -10   3       59.59       57.43     22.52 o 
  -6 -10   3        4.97        2.85     18.86 o 
  -5 -10   3       42.26       26.39     15.11 o 
  -4 -10   3      111.34      151.68     42.13 o 
  -3 -10   3      107.87      119.83     22.49 o 
  -2 -10   3      101.92      105.83     29.56 o 
  -1 -10   3      496.92      513.68     29.11 o 
   0 -10   3      718.94      709.87     27.21 o 
   1 -10   3       35.00       42.64     16.36 o 
   2 -10   3      921.68      897.58     37.99 o 
   3 -10   3      191.51      254.12     22.56 o 
   4 -10   3        6.30       22.83     40.91 o 
   5 -10   3      238.48      281.11     29.89 o 
   6 -10   3      103.99      109.12     21.05 o 
   7 -10   3        0.55       11.45     11.64 o 
 -11  -9   3       77.48      125.39     22.36 o 
 -10  -9   3       95.83      168.93     41.76 o 
  -9  -9   3        5.89        5.86     17.92 o 
  -8  -9   3       18.64       18.61     14.85 o 
  -7  -9   3       10.71        1.51     14.29 o 
  -6  -9   3       14.58       10.40     16.55 o 
  -5  -9   3        3.26        3.43     26.46 o 
  -4  -9   3        8.59       19.33     13.71 o 
  -3  -9   3      158.53      110.17    102.00 o 
  -2  -9   3       52.32       32.14     14.99 o 
  -1  -9   3      100.76      113.00     26.18 o 
   0  -9   3      272.85      349.02     36.79 o 
   1  -9   3      268.05      256.47     33.13 o 
   2  -9   3      538.14      569.50     26.11 o 
   3  -9   3     1102.49     1079.14     39.32 o 
   4  -9   3      418.40      436.48     24.86 o 
   5  -9   3       93.84      118.64     20.83 o 
   6  -9   3      257.56      264.73     16.06 o 
   7  -9   3       36.57       39.57     16.00 o 
 -11  -8   3       42.43       96.70     26.11 o 
 -10  -8   3       46.72       78.15     22.53 o 
  -9  -8   3       32.68       12.09     23.92 o 
  -8  -8   3      215.28      249.88     33.22 o 
  -7  -8   3        2.26        0.89     21.11 o 
  -6  -8   3      233.99      275.89     40.35 o 
  -5  -8   3      387.15      445.20     25.90 o 
  -4  -8   3      891.77      803.14     27.92 o 
  -3  -8   3      376.81      375.82     30.59 o 
  -2  -8   3      843.12      850.99     83.61 o 
  -1  -8   3       76.88       74.26     34.91 o 
   0  -8   3     1079.05     1119.59     29.39 o 
   1  -8   3       72.79       87.06     16.57 o 
   2  -8   3       34.80       44.87     18.86 o 
   3  -8   3       18.76       20.39     26.27 o 
   4  -8   3       66.72       67.04     17.37 o 
   5  -8   3       38.50       53.63     17.04 o 
   6  -8   3      115.33      138.71     22.52 o 
   7  -8   3       99.14      163.51     17.50 o 
   8  -8   3      116.04      204.76     62.31 o 
   9  -8   3      145.29      103.41     35.47 o 
 -12  -7   3        6.10       20.01     18.11 o 
 -11  -7   3      112.64      121.85     20.03 o 
 -10  -7   3      217.69      275.04     21.10 o 
  -9  -7   3       55.71       77.99     15.73 o 
  -8  -7   3      263.31      269.95     31.62 o 
  -7  -7   3      562.49      525.14     27.96 o 
  -6  -7   3      128.91       82.73     53.11 o 
  -5  -7   3        8.76       16.16     11.09 o 
  -4  -7   3        0.11        8.68     18.39 o 
  -3  -7   3      146.67      141.46     14.25 o 
  -2  -7   3       34.96       37.06     12.21 o 
  -1  -7   3      162.54      183.15     19.75 o 
   0  -7   3        0.38        1.12     10.81 o 
   1  -7   3      453.00      419.40     25.49 o 
   2  -7   3      148.41      152.29     17.04 o 
   3  -7   3       28.74        5.72     16.37 o 
   4  -7   3      167.59      178.34     19.00 o 
   5  -7   3        1.56       16.66     26.09 o 
   6  -7   3       17.16       -5.86     21.40 o 
   7  -7   3      618.13      594.11     64.09 o 
   8  -7   3      170.41      148.88      8.34 o 
   9  -7   3      133.23       45.74     54.43 o 
  10  -7   3        9.19        4.65     19.71 o 
 -12  -6   3      184.85      191.56     28.26 o 
 -11  -6   3       12.60       25.90     16.07 o 
 -10  -6   3      171.96      161.07     21.45 o 
  -9  -6   3      171.28      192.16     17.61 o 
  -8  -6   3       50.28       55.58     20.08 o 
  -7  -6   3      228.90      265.41     26.45 o 
  -6  -6   3       49.21       43.20     11.72 o 
  -5  -6   3        0.21       -3.76     16.42 o 
  -4  -6   3        0.20        7.16     10.76 o 
  -3  -6   3      592.66      612.71     34.53 o 
  -2  -6   3       62.77       59.09     19.06 o 
  -1  -6   3      252.06      284.18     22.15 o 
   0  -6   3      573.61      643.60     57.62 o 
   1  -6   3      122.76      152.97     14.66 o 
   2  -6   3       49.79       51.28     13.20 o 
   3  -6   3      225.36      259.38     33.13 o 
   4  -6   3      390.70      442.49     21.59 o 
   5  -6   3       43.70       64.56     24.02 o 
   6  -6   3       33.68       11.26     21.58 o 
   7  -6   3        3.29        4.62      5.76 o 
   8  -6   3       54.73       45.95      8.22 o 
   9  -6   3      282.91      254.95     22.18 o 
  10  -6   3      280.70      308.14     50.77 o 
 -12  -5   3       36.66        5.01     15.63 o 
 -11  -5   3      154.17      107.46     27.21 o 
 -10  -5   3      183.01      213.14     30.44 o 
  -9  -5   3      153.74      154.55     35.10 o 
  -8  -5   3        1.99       13.66     19.52 o 
  -7  -5   3      267.68      287.72     22.80 o 
  -6  -5   3      473.61      490.11     35.66 o 
  -5  -5   3     1006.73      971.31     25.30 o 
  -4  -5   3      637.97      647.36     16.54 o 
  -3  -5   3       57.99       53.52     13.14 o 
  -2  -5   3      417.10      360.73     17.17 o 
  -1  -5   3      204.73      230.98     28.81 o 
   0  -5   3      287.76      346.36     14.66 o 
   1  -5   3        6.05       -9.45      9.45 o 
   2  -5   3     1386.15     1381.60     32.09 o 
   3  -5   3      184.86      199.17     15.16 o 
   4  -5   3        1.73       -3.70     14.15 o 
   5  -5   3       92.52       85.58     23.08 o 
   6  -5   3       20.13       39.60     22.33 o 
   7  -5   3      104.31      144.10     77.89 o 
   8  -5   3       57.89       56.37      2.98 o 
   9  -5   3      280.81      260.66     28.81 o 
  10  -5   3        6.51       37.88     17.86 o 
  11  -5   3        0.37        0.15     16.13 o 
 -12  -4   3       49.79       89.58     22.71 o 
 -11  -4   3       57.27       84.04     20.42 o 
 -10  -4   3       23.84       29.28     16.40 o 
  -9  -4   3        1.66      -14.71     14.71 o 
  -8  -4   3        3.08        1.31     12.24 o 
  -7  -4   3       90.77      122.38     18.11 o 
  -6  -4   3      859.41      887.41     19.24 o 
  -5  -4   3     4473.32     4610.84     56.93 o 
  -4  -4   3        0.13       -7.40      7.40 o 
  -3  -4   3      478.45      491.80     15.52 o 
  -2  -4   3       74.88       94.86     23.84 o 
  -1  -4   3      697.64      678.57     33.97 o 
   0  -4   3      221.52      301.69     15.86 o 
   1  -4   3      252.32      244.52     27.03 o 
   2  -4   3      771.17      778.77     79.76 o 
   3  -4   3     3048.01     3224.78     49.56 o 
   4  -4   3       74.90      105.45     17.36 o 
   5  -4   3       42.10       62.12     20.64 o 
   6  -4   3       48.01       27.96     20.08 o 
   7  -4   3       40.29       34.03     15.77 o 
   8  -4   3      242.76      220.79     57.15 o 
   9  -4   3      902.09      853.10     28.80 o 
  10  -4   3      221.00      225.21     27.26 o 
  11  -4   3        0.55       19.23     17.00 o 
 -12  -3   3       19.28       22.71     23.08 o 
 -11  -3   3      226.88      264.32     19.63 o 
 -10  -3   3      139.37      148.79     19.60 o 
  -9  -3   3       61.37       72.95     16.89 o 
  -8  -3   3      196.86      201.04     17.29 o 
  -7  -3   3       63.19       55.95     12.79 o 
  -6  -3   3      746.44      632.45     18.85 o 
  -5  -3   3      257.92      321.90     13.33 o 
  -4  -3   3      156.37      137.43     17.08 o 
  -3  -3   3      607.11      625.85     14.36 o 
  -2  -3   3      333.20      296.13     12.81 o 
  -1  -3   3     1044.59     1042.95     32.47 o 
   0  -3   3       59.05       61.78      9.62 o 
   1  -3   3     1103.81     1056.80     31.34 o 
   2  -3   3     2942.08     3236.59    111.67 o 
   3  -3   3        2.24        2.87      7.82 o 
   4  -3   3      790.18      791.82     28.15 o 
   5  -3   3        7.35       41.48     17.08 o 
   6  -3   3      156.88      154.83     41.10 o 
   7  -3   3      244.75      170.07     91.21 o 
   8  -3   3       11.67       17.31     16.00 o 
   9  -3   3      390.66      366.92     49.17 o 
  10  -3   3      110.64       99.76     18.13 o 
  11  -3   3       21.13       54.17     18.21 o 
  12  -3   3       19.98       41.85     25.09 o 
 -12  -2   3       49.68       47.48     25.34 o 
 -11  -2   3       41.39       27.78     21.21 o 
 -10  -2   3      492.44      471.67     18.26 o 
  -9  -2   3       18.47        6.47     12.30 o 
  -8  -2   3       68.12       52.99     13.95 o 
  -7  -2   3      157.91      200.47     15.39 o 
  -6  -2   3       14.18       16.08      7.68 o 
  -5  -2   3     3796.72     3774.68     53.55 o 
  -4  -2   3       18.56       14.77      7.30 o 
  -3  -2   3      328.65      373.61      9.75 o 
  -2  -2   3        0.86       17.47     15.48 o 
  -1  -2   3     1567.63     1752.04     26.00 o 
   0  -2   3     3311.64     3162.19     42.57 o 
   1  -2   3      318.26      343.58     25.62 o 
   2  -2   3    11439.30    12566.79    156.41 o 
   3  -2   3        3.70        3.88      8.92 o 
   4  -2   3      272.50      274.95     18.58 o 
   5  -2   3      619.98      574.11     25.34 o 
   6  -2   3        0.56        1.65      3.97 o 
   7  -2   3      666.65      564.95     25.71 o 
   8  -2   3       14.93       29.76     19.99 o 
   9  -2   3       13.38       18.86     14.73 o 
  10  -2   3      333.69      368.97     22.31 o 
  11  -2   3       10.72       50.29     17.40 o 
  12  -2   3       81.58       91.22     24.38 o 
 -12  -1   3      225.52      300.85     31.91 o 
 -11  -1   3      138.53      115.05     24.59 o 
 -10  -1   3      755.30      740.04     49.45 o 
  -9  -1   3      167.45      170.12      9.86 o 
  -8  -1   3      416.49      425.53     19.12 o 
  -7  -1   3      388.14      397.65     16.88 o 
  -6  -1   3      138.11      127.88     35.57 o 
  -5  -1   3      401.41      367.02     16.98 o 
  -4  -1   3      300.41      303.94     10.86 o 
  -3  -1   3      130.75      153.86     14.08 o 
  -2  -1   3      476.92      525.29     22.05 o 
  -1  -1   3      239.91      339.35     13.23 o 
   0  -1   3     6656.73     7089.31     90.56 o 
   1  -1   3      919.04     1027.42     19.01 o 
   2  -1   3    17366.71    18461.91    234.99 o 
   3  -1   3     1405.43     1473.84     32.66 o 
   4  -1   3      718.44      610.89     21.21 o 
   5  -1   3     1284.93     1341.37     30.78 o 
   6  -1   3      976.03     1042.92     26.37 o 
   7  -1   3        1.31        7.22      9.62 o 
   8  -1   3      258.64      260.00     21.86 o 
   9  -1   3      542.60      556.67     40.44 o 
  10  -1   3       57.16       79.13     20.76 o 
  11  -1   3      308.56      321.31     22.71 o 
  12  -1   3       22.33        4.63     26.37 o 
  13  -1   3       36.39        6.15     17.97 o 
 -12   0   3      262.88      297.85     53.49 o 
 -11   0   3      140.77      148.27     26.09 o 
 -10   0   3      156.98      170.41     23.65 o 
  -9   0   3        1.95        4.78      7.41 o 
  -8   0   3      521.11      473.64     64.66 o 
  -7   0   3      143.29      164.75     24.51 o 
  -6   0   3      223.05      203.08     14.77 o 
  -5   0   3        3.49        6.95      5.90 o 
  -4   0   3      783.07      731.54     12.54 o 
  -3   0   3     1388.45     1359.97     21.86 o 
  -2   0   3      648.15      596.03      9.41 o 
  -1   0   3     1427.33     1286.70     14.47 o 
   0   0   3       40.50      100.73      3.94 o 
   1   0   3     1467.44     1510.38     24.96 o 
   2   0   3     3787.29     3835.59     57.99 o 
   3   0   3      406.86      362.97     15.39 o 
   4   0   3      107.00       78.67      4.05 o 
   5   0   3      769.54      815.34     10.91 o 
   6   0   3     2679.82     2863.98     50.67 o 
   7   0   3      891.74      935.20     40.54 o 
   8   0   3      374.92      412.14     21.77 o 
   9   0   3       77.89       83.33     18.39 o 
  10   0   3      303.17      298.22     25.52 o 
  11   0   3       18.56       43.92     20.83 o 
  12   0   3      187.93      225.39     22.62 o 
  13   0   3        0.61      -12.94     24.96 o 
 -12   1   3      184.73      226.72     30.97 o 
 -11   1   3      197.36       -1.88     31.72 o 
 -10   1   3      135.84      213.77     23.27 o 
  -9   1   3       27.96       19.05     11.07 o 
  -8   1   3      444.20      398.63      7.75 o 
  -7   1   3      303.52      313.80     27.68 o 
  -6   1   3        1.70        0.11      5.74 o 
  -5   1   3      144.60       96.48      9.86 o 
  -4   1   3      207.72      168.51     11.17 o 
  -3   1   3       34.91       35.30      4.08 o 
  -2   1   3      480.54      545.36      9.26 o 
  -1   1   3        0.88        2.09      2.64 o 
   0   1   3     2669.03     2724.43     27.45 o 
   1   1   3      291.31      193.76      5.60 o 
   2   1   3      108.32      100.35     10.87 o 
   3   1   3       44.48       26.94      4.33 o 
   4   1   3      615.62      660.40      8.57 o 
   5   1   3      180.00      152.96      6.80 o 
   6   1   3     2093.01     2224.55     41.29 o 
   7   1   3      320.49      291.09     17.27 o 
   8   1   3      244.55      272.88     19.14 o 
   9   1   3      794.36      815.65     46.92 o 
  10   1   3      135.36      137.19     21.21 o 
  11   1   3      117.37      127.06     39.22 o 
  12   1   3       16.46       15.58     21.77 o 
  13   1   3       60.34       33.97     25.15 o 
 -12   2   3      125.34      148.46     40.16 o 
 -11   2   3       47.63       97.78     24.21 o 
 -10   2   3        0.63       38.10     18.77 o 
  -9   2   3       85.94       87.46     18.58 o 
  -8   2   3       10.92       13.55      7.13 o 
  -7   2   3     1057.17     1067.77     19.14 o 
  -6   2   3       17.46       21.63      5.21 o 
  -5   2   3     1153.38     1160.64     22.62 o 
  -4   2   3     2291.05     2273.52     24.98 o 
  -3   2   3      510.49      509.09     13.80 o 
  -2   2   3     3364.69     3460.21     35.28 o 
  -1   2   3     5738.01     5649.60     52.03 o 
   0   2   3     1972.90     2341.40     20.40 o 
   1   2   3     2485.34     2448.01     17.02 o 
   2   2   3     1657.97     1800.37     14.46 o 
   3   2   3      169.61      135.22      8.24 o 
   4   2   3       12.19       12.49      3.50 o 
   5   2   3      246.18      284.95      6.58 o 
   6   2   3       46.04       53.39      4.08 o 
   7   2   3      715.23      697.93     14.17 o 
   8   2   3      143.26      172.10     16.70 o 
   9   2   3      287.08      246.61     21.21 o 
  10   2   3      698.40      727.07     33.03 o 
  11   2   3      228.84      281.71     27.21 o 
  12   2   3        2.23       36.97     22.90 o 
  13   2   3        7.86       10.70     23.27 o 
 -12   3   3       99.59       81.08     27.40 o 
 -11   3   3        1.43       13.60     18.24 o 
 -10   3   3      198.55      199.14     22.33 o 
  -9   3   3        0.69        3.53     18.49 o 
  -8   3   3       19.50       29.84     15.18 o 
  -7   3   3     1181.97     1230.85     42.32 o 
  -6   3   3        1.25        0.47      4.46 o 
  -5   3   3      685.89      652.12     11.29 o 
  -4   3   3       29.19       40.00      4.33 o 
  -3   3   3       76.49       73.05      6.56 o 
  -2   3   3      201.48      136.58     10.76 o 
  -1   3   3     2768.60     2632.88     24.64 o 
   0   3   3     3795.27     3784.75     28.77 o 
   1   3   3     1544.60     1701.37     15.36 o 
   2   3   3     3938.12     4413.93     44.07 o 
   3   3   3      271.55      298.14      6.33 o 
   4   3   3        0.48       10.63      4.04 o 
   5   3   3      349.50      338.05     15.14 o 
   6   3   3      895.95      921.13     14.64 o 
   7   3   3      280.46      268.51      7.27 o 
   8   3   3        0.70        3.69      5.66 o 
   9   3   3       21.89       15.62      5.42 o 
  10   3   3      155.78      109.04     20.64 o 
  11   3   3        0.58       27.78     19.89 o 
  12   3   3        3.40      -17.45     35.85 o 
  13   3   3        5.80      -24.59     24.59 o 
 -11   4   3        4.52       -3.29     25.42 o 
 -10   4   3        4.33       25.19     14.77 o 
  -9   4   3      307.86      318.86     42.23 o 
  -8   4   3        6.41       -4.54     10.60 o 
  -7   4   3      909.94      874.06     61.65 o 
  -6   4   3      334.53      363.46     37.25 o 
  -5   4   3      112.32      117.32      7.89 o 
  -4   4   3       68.95       79.65      6.47 o 
  -3   4   3      347.68      337.82     15.26 o 
  -2   4   3       20.23       41.84      5.26 o 
  -1   4   3       97.83       93.88      7.21 o 
   0   4   3     1080.95      978.36     12.23 o 
   1   4   3       66.07       58.02      5.67 o 
   2   4   3     5557.46     5954.57     46.66 o 
   3   4   3      326.69      383.38      8.22 o 
   4   4   3     1368.08     1425.74     16.67 o 
   5   4   3     2119.70     2204.52     21.81 o 
   6   4   3      711.30      747.95     12.57 o 
   7   4   3      132.23      131.51     10.01 o 
   8   4   3        2.23        4.84      5.92 o 
   9   4   3      750.67      770.21     13.19 o 
  10   4   3        5.35        5.98      5.76 o 
  11   4   3      596.37      525.22     49.36 o 
  12   4   3        1.16      -21.02     21.40 o 
  13   4   3        0.57       -4.69     36.79 o 
 -11   5   3        0.56      -21.39     25.06 o 
 -10   5   3      107.97       78.67     21.87 o 
  -9   5   3      452.29      504.86     38.00 o 
  -8   5   3       86.36       94.00     14.43 o 
  -7   5   3      295.18      310.65     22.62 o 
  -6   5   3      735.42      678.44     12.99 o 
  -5   5   3     1150.79     1089.97     18.89 o 
  -4   5   3       13.48        9.11     12.19 o 
  -3   5   3     1839.22     1821.38     56.59 o 
  -2   5   3     1511.86     1665.18     18.76 o 
  -1   5   3      660.41      704.82     11.29 o 
   0   5   3      232.14      199.31      9.25 o 
   1   5   3     1061.77     1256.94     17.33 o 
   2   5   3      301.62      300.55      9.71 o 
   3   5   3     1666.52     1686.47     20.53 o 
   4   5   3      759.76      825.82     13.37 o 
   5   5   3      150.98      168.65     13.70 o 
   6   5   3      188.68      211.65     15.38 o 
   7   5   3      157.41      182.16     12.85 o 
   8   5   3      171.42      185.18     28.34 o 
   9   5   3       86.37       84.22      8.35 o 
  10   5   3       96.74      113.51     11.64 o 
  11   5   3        2.84        8.00     12.06 o 
  12   5   3      177.76      126.03    117.58 o 
  13   5   3      160.32      158.03     30.78 o 
 -10   6   3       64.31       65.98     17.70 o 
  -9   6   3      111.44      124.28     17.40 o 
  -8   6   3      228.90      199.34     25.62 o 
  -7   6   3      195.62      215.94     20.28 o 
  -6   6   3      158.40      141.52     11.33 o 
  -5   6   3     2820.64     2770.52     38.19 o 
  -4   6   3      521.91      491.16     28.34 o 
  -3   6   3      285.37      266.58     11.94 o 
  -2   6   3      121.91      144.69     11.55 o 
  -1   6   3       35.95       25.19      7.00 o 
   0   6   3        2.76        6.67      6.03 o 
   1   6   3      246.62      294.24     12.07 o 
   2   6   3      630.87      655.54     15.26 o 
   3   6   3      868.62      940.73     30.41 o 
   4   6   3     2808.22     3047.71     32.89 o 
   5   6   3        0.78       17.74      6.03 o 
   6   6   3        1.83       -3.24      6.63 o 
   7   6   3       69.26      104.00     16.95 o 
   8   6   3        0.22        5.84      9.60 o 
   9   6   3        9.63       15.24      7.78 o 
  10   6   3      205.12      211.67     13.59 o 
  11   6   3      528.64      519.51     18.36 o 
  12   6   3       90.84       76.59     17.51 o 
  13   6   3      131.14       92.04     49.08 o 
 -10   7   3      176.22      138.31     93.84 o 
  -9   7   3        0.50       -2.22     13.44 o 
  -8   7   3      174.96      230.16     60.71 o 
  -7   7   3      395.99      377.45     41.09 o 
  -6   7   3       20.46       15.69     11.58 o 
  -5   7   3      282.31      290.81     12.89 o 
  -4   7   3      203.74      205.53     27.78 o 
  -3   7   3      542.01      535.79     32.92 o 
  -2   7   3       51.34       62.54     11.90 o 
  -1   7   3       41.19       52.11      9.14 o 
   0   7   3       13.68       10.86      7.97 o 
   1   7   3      651.05      670.65     14.38 o 
   2   7   3       63.67       62.24      8.88 o 
   3   7   3      650.10      643.11     25.50 o 
   4   7   3     1330.12     1257.36     17.93 o 
   5   7   3      329.87      328.70     19.14 o 
   6   7   3       23.49        2.42     11.85 o 
   7   7   3       15.79       25.12     13.16 o 
   8   7   3       15.29       10.36      8.48 o 
   9   7   3      279.09      301.76     19.51 o 
  10   7   3        2.43       -7.74      8.50 o 
  11   7   3       30.77       25.13     17.47 o 
  12   7   3      164.56      189.50     18.02 o 
  13   7   3      147.39      146.49     21.45 o 
  -9   8   3       16.29        5.52     18.95 o 
  -8   8   3       47.89       11.75     27.68 o 
  -7   8   3      100.96       95.46     13.01 o 
  -6   8   3      292.61      294.04     13.50 o 
  -5   8   3      183.68      217.43     19.80 o 
  -4   8   3     1149.92     1156.62     23.95 o 
  -3   8   3      130.34      185.44     27.91 o 
  -2   8   3      125.54      128.53     10.62 o 
  -1   8   3      427.46      427.69     22.59 o 
   0   8   3      219.15      215.90     12.70 o 
   1   8   3       40.39       49.48      8.83 o 
   2   8   3      286.94      281.99     11.23 o 
   3   8   3      230.59      239.78     15.06 o 
   4   8   3     1718.92     1674.71     24.94 o 
   5   8   3      196.26      189.71     10.49 o 
   6   8   3      335.02      338.40     28.27 o 
   7   8   3       22.42       25.69      8.45 o 
   8   8   3      191.73      181.55     12.94 o 
   9   8   3       62.12       39.78      9.41 o 
  10   8   3       81.06       85.61     19.60 o 
  11   8   3      157.29      205.66     19.37 o 
  12   8   3       49.36       58.95     22.27 o 
  13   8   3       95.36      114.25     24.68 o 
  -8   9   3      110.12      124.03     18.49 o 
  -7   9   3      119.76      131.77     11.88 o 
  -6   9   3       49.08       68.18     20.27 o 
  -5   9   3       10.14       -0.16      8.98 o 
  -4   9   3       27.04       30.72     10.90 o 
  -3   9   3      676.29      750.92     32.11 o 
  -2   9   3        4.38        2.54      9.80 o 
  -1   9   3       21.54       12.64     10.08 o 
   0   9   3     1968.61     1979.04     27.81 o 
   1   9   3       37.51       29.25     10.67 o 
   2   9   3       14.27        9.77      8.20 o 
   3   9   3        0.79        4.79      8.07 o 
   4   9   3       69.45       59.52     11.67 o 
   5   9   3       81.51       69.65     11.48 o 
   6   9   3       45.73       53.57      9.66 o 
   7   9   3       28.53       29.47      9.42 o 
   8   9   3      691.78      674.77     28.77 o 
   9   9   3      165.25      218.04     27.33 o 
  10   9   3        6.52       11.34      9.46 o 
  11   9   3        6.46        1.00      9.23 o 
  12   9   3       48.04       25.73     11.59 o 
  -8  10   3       53.01       59.04     19.71 o 
  -7  10   3       50.64       60.04     25.52 o 
  -6  10   3      192.16      205.60     15.38 o 
  -5  10   3      261.55      300.83     16.97 o 
  -4  10   3      256.79      312.07     22.13 o 
  -3  10   3       15.95        7.12     11.99 o 
  -2  10   3      446.52      438.34     15.69 o 
  -1  10   3      746.20      755.77     20.98 o 
   0  10   3       79.12       97.46     11.56 o 
   1  10   3       38.16       61.54     15.39 o 
   2  10   3        4.48       23.36     14.40 o 
   3  10   3       25.14       30.38      9.75 o 
   4  10   3       49.09       51.17     11.34 o 
   5  10   3       12.42        8.48      9.43 o 
   6  10   3      168.49      150.23     14.13 o 
   7  10   3      427.14      419.44     17.49 o 
   8  10   3        6.14       -6.06     11.88 o 
   9  10   3      157.66      142.96     21.42 o 
  10  10   3        0.74       10.33     11.44 o 
  11  10   3       82.78       82.34     14.51 o 
  12  10   3        0.38       13.55     20.94 o 
  -7  11   3       39.34       30.03     27.40 o 
  -6  11   3        2.69        4.08     12.78 o 
  -5  11   3       55.42       99.66     26.65 o 
  -4  11   3      141.12      136.82     45.79 o 
  -3  11   3       94.77      147.17     34.55 o 
  -2  11   3      166.70      165.68     15.21 o 
  -1  11   3       20.48       12.40     14.45 o 
   0  11   3      322.88      366.01     25.67 o 
   1  11   3       71.39       52.11     13.25 o 
   2  11   3      770.82      743.20     19.18 o 
   3  11   3      387.27      342.10     26.49 o 
   4  11   3        4.98       -5.27     10.29 o 
   5  11   3        2.04       10.63     11.36 o 
   6  11   3       77.27       62.58     11.23 o 
   7  11   3       37.12       31.86     11.03 o 
   8  11   3        0.25        5.80     11.11 o 
   9  11   3        0.16        3.21     12.94 o 
  10  11   3       56.05       47.43     12.36 o 
  11  11   3        7.62        9.72     16.08 o 
  -6  12   3       32.66       21.46     13.79 o 
  -5  12   3      127.10      164.78     31.53 o 
  -4  12   3       71.72       11.07     38.66 o 
  -3  12   3      131.27      186.49     50.72 o 
  -2  12   3       57.81       43.49     11.94 o 
  -1  12   3      251.98      292.16     50.95 o 
   0  12   3      106.11      102.80     14.80 o 
   1  12   3       31.75       31.29     13.45 o 
   2  12   3      556.40      554.90     45.70 o 
   3  12   3        4.00       -3.79     10.91 o 
   4  12   3      250.77      241.16     14.72 o 
   5  12   3        4.84       17.06     10.71 o 
   6  12   3       89.01       73.67     14.82 o 
   7  12   3        0.07       -8.08     12.49 o 
   8  12   3       45.29       41.41     17.92 o 
   9  12   3       48.10       52.56     16.46 o 
  10  12   3        0.17        0.21     20.40 o 
  11  12   3       47.76       24.39     18.14 o 
  -5  13   3       30.99      -50.11     50.11 o 
  -4  13   3      226.56      222.35     28.15 o 
  -3  13   3       19.66       23.32     42.04 o 
  -2  13   3      208.33      169.91     23.55 o 
  -1  13   3       35.14       66.37     29.93 o 
   0  13   3        0.29       27.39     15.35 o 
   1  13   3      225.45      214.74     17.94 o 
   2  13   3      503.18      529.40     39.04 o 
   3  13   3       81.78       74.28     15.57 o 
   4  13   3        1.74       -3.24     10.49 o 
   5  13   3       52.70       34.78     12.56 o 
   6  13   3      118.10      130.87     14.97 o 
   7  13   3       52.73       69.23     16.68 o 
   8  13   3       32.75       50.67     21.76 o 
   9  13   3        0.02       20.98     21.41 o 
  10  13   3       16.43        1.04     17.89 o 
  -3  14   3      123.48      164.08     25.40 o 
  -2  14   3        1.53       18.92     20.51 o 
  -1  14   3        4.27       -0.94     12.26 o 
   0  14   3        3.48       39.19     16.25 o 
   1  14   3       23.54        0.83     10.78 o 
   2  14   3        3.83       -9.47     22.24 o 
   3  14   3       12.25       10.07     14.16 o 
   4  14   3       87.47       70.42     16.83 o 
   5  14   3        2.60       -7.78     18.67 o 
   6  14   3        8.22        6.87     16.89 o 
   7  14   3       16.10        0.24     13.80 o 
   8  14   3       29.62       54.22     18.58 o 
   9  14   3        5.99       42.25     35.75 o 
  -1  15   3        0.36       19.65     20.83 o 
   0  15   3        1.45      -20.03     25.62 o 
   1  15   3       30.06       18.05     43.92 o 
   2  15   3        5.97        3.69     13.74 o 
   3  15   3        3.06        5.07     19.52 o 
   4  15   3       32.28       32.84     21.77 o 
   5  15   3        7.62       13.76     18.96 o 
   6  15   3       12.93        9.29     18.21 o 
   7  15   3       14.28       15.00     17.03 o 
   3  16   3       60.22       50.86     28.71 o 
  -5 -14   4       72.15       83.20     23.84 o 
  -4 -14   4        1.48       24.36     20.24 o 
  -3 -14   4        8.39       -2.16     18.01 o 
  -2 -14   4       45.03       36.79     29.09 o 
  -1 -14   4       93.29      102.10     33.78 o 
   0 -14   4       65.95       86.90     33.78 o 
   1 -14   4       29.92        8.26     49.73 o 
  -7 -13   4       26.80      -19.20     20.02 o 
  -6 -13   4       45.29       69.39     21.82 o 
  -5 -13   4       44.83       61.04     24.30 o 
  -4 -13   4      167.39      239.94     25.37 o 
  -3 -13   4       61.65       64.55     30.12 o 
  -2 -13   4       71.79       85.35     21.36 o 
  -1 -13   4       13.79       12.35     18.24 o 
   0 -13   4       16.74       -2.75     16.91 o 
   1 -13   4       11.53       -8.11     18.51 o 
   2 -13   4       54.40       76.47     27.68 o 
   3 -13   4       40.52       70.79     25.06 o 
  -8 -12   4        7.57       74.27     25.99 o 
  -7 -12   4      155.47      165.99     23.67 o 
  -6 -12   4      185.60      254.32     24.79 o 
  -5 -12   4      307.87      359.58     46.08 o 
  -4 -12   4      181.89      168.82     21.94 o 
  -3 -12   4       58.28       37.91     23.65 o 
  -2 -12   4      199.32      161.97     28.90 o 
  -1 -12   4        1.99       39.22     46.17 o 
   0 -12   4        3.18      -27.21     27.21 o 
   1 -12   4       68.41       61.57     20.50 o 
   2 -12   4      206.13      206.29     24.53 o 
   3 -12   4        4.71      -11.66     18.89 o 
   4 -12   4        1.19      -24.04     24.82 o 
   5 -12   4       12.91       14.29     18.44 o 
  -9 -11   4       37.38       34.54     22.73 o 
  -8 -11   4        4.32       19.97     21.68 o 
  -7 -11   4      571.53      519.14     32.09 o 
  -6 -11   4      528.31      554.09     35.19 o 
  -5 -11   4      189.66      266.24     22.41 o 
  -4 -11   4       89.44      144.76     19.93 o 
  -3 -11   4       26.11       34.12     21.04 o 
  -2 -11   4       26.98       57.72     22.67 o 
  -1 -11   4      255.10      243.59     22.65 o 
   0 -11   4      126.16       92.32     19.84 o 
   1 -11   4        1.01       27.34     21.62 o 
   2 -11   4      280.21      316.57     41.91 o 
   3 -11   4      273.62      276.65     25.28 o 
   4 -11   4      118.64      116.75     23.05 o 
   5 -11   4       19.27       39.66     21.02 o 
   6 -11   4        8.66      -18.20     18.20 o 
 -10 -10   4       49.45       28.97     35.19 o 
  -9 -10   4      192.44      172.03    125.93 o 
  -8 -10   4       24.09        6.51     19.04 o 
  -7 -10   4      538.85      497.55     29.28 o 
  -6 -10   4      357.07      340.40     60.06 o 
  -5 -10   4      460.25      448.54     23.79 o 
  -4 -10   4      455.21      451.65     41.57 o 
  -3 -10   4      950.30     1008.67     89.05 o 
  -2 -10   4     1290.50     1232.45     39.57 o 
  -1 -10   4       69.74       79.27     17.25 o 
   0 -10   4       66.24       45.87     22.52 o 
   1 -10   4        3.77       14.35     15.59 o 
   2 -10   4      856.48      803.03     41.95 o 
   3 -10   4      229.93      267.06     29.91 o 
   4 -10   4        3.47      -15.07     19.52 o 
   5 -10   4       47.19       44.35     19.58 o 
   6 -10   4        1.01       -5.00     11.62 o 
   7 -10   4       59.36       37.13     19.99 o 
 -11  -9   4      109.08       88.47     22.15 o 
 -10  -9   4       69.37       60.40     41.76 o 
  -9  -9   4      171.18      185.22     33.59 o 
  -8  -9   4      399.70      324.15     22.48 o 
  -7  -9   4      348.66      374.73     30.40 o 
  -6  -9   4      149.31      101.67     21.56 o 
  -5  -9   4       92.49      115.20     18.88 o 
  -4  -9   4        7.16       19.35     15.88 o 
  -3  -9   4      384.31      374.97     21.06 o 
  -2  -9   4       25.33       30.60     17.45 o 
  -1  -9   4      955.54      877.22     28.72 o 
   0  -9   4      245.38      288.29     73.19 o 
   1  -9   4        6.61       24.76     18.51 o 
   2  -9   4      778.55      779.99     34.47 o 
   3  -9   4     1002.50      984.60     50.98 o 
   4  -9   4       20.88        8.06     18.20 o 
   5  -9   4       67.13      108.74     25.62 o 
   6  -9   4       28.11        9.95     44.29 o 
   7  -9   4        0.48       -1.43     16.23 o 
   8  -9   4       10.41       48.98     33.97 o 
 -11  -8   4       77.65       75.75     33.88 o 
 -10  -8   4       17.54      -14.24     26.77 o 
  -9  -8   4      150.20      188.32     24.78 o 
  -8  -8   4      321.10      361.31     47.39 o 
  -7  -8   4       56.83       69.87     27.68 o 
  -6  -8   4       39.36       42.87     14.26 o 
  -5  -8   4     2257.82     2119.05     61.93 o 
  -4  -8   4      424.36      404.92     20.29 o 
  -3  -8   4     2023.92     2104.70     39.30 o 
  -2  -8   4      144.08      145.43     18.02 o 
  -1  -8   4        1.39       -0.24     11.36 o 
   0  -8   4       38.07       58.14     21.49 o 
   1  -8   4        4.83       28.66     18.66 o 
   2  -8   4      404.24      367.66     30.03 o 
   3  -8   4      407.60      382.68     37.25 o 
   4  -8   4       35.71       25.16     29.00 o 
   5  -8   4      144.09      180.07     39.13 o 
   6  -8   4        0.20       -3.38     23.08 o 
   7  -8   4       59.56       78.16     48.14 o 
   8  -8   4       22.75       38.10     30.22 o 
   9  -8   4        1.59      -33.03     33.03 o 
 -11  -7   4      186.47      199.85     41.66 o 
 -10  -7   4      181.57      182.57     20.54 o 
  -9  -7   4       10.28       38.24     16.42 o 
  -8  -7   4      241.34      259.93     24.77 o 
  -7  -7   4        1.14      -10.37     11.84 o 
  -6  -7   4      156.49      206.29     23.08 o 
  -5  -7   4     1005.29      869.54     24.24 o 
  -4  -7   4     1115.79     1048.41     67.85 o 
  -3  -7   4       61.48       61.38     13.35 o 
  -2  -7   4      123.52      100.25     17.54 o 
  -1  -7   4     1324.11     1160.43     28.12 o 
   0  -7   4        1.29       -3.19     11.81 o 
   1  -7   4      145.03      186.89     32.00 o 
   2  -7   4       10.54       -5.24     14.08 o 
   3  -7   4      373.28      380.32     27.31 o 
   4  -7   4       11.18       25.28     22.99 o 
   5  -7   4        3.51       -8.19     16.74 o 
   6  -7   4       23.53       33.59     24.02 o 
   7  -7   4       26.37       32.57      9.01 o 
   8  -7   4       17.53       21.84     26.65 o 
   9  -7   4      127.06      104.54     33.78 o 
  10  -7   4        8.34       -6.60     34.72 o 
 -12  -6   4       55.46       34.10     31.31 o 
 -11  -6   4       42.21       58.13     22.44 o 
 -10  -6   4      148.37      205.22     45.32 o 
  -9  -6   4       24.95       10.70     12.91 o 
  -8  -6   4      113.82       90.10     35.85 o 
  -7  -6   4       21.55       13.90     23.46 o 
  -6  -6   4      948.09      914.25     35.19 o 
  -5  -6   4     1332.73     1190.34     25.10 o 
  -4  -6   4     1418.13     1372.93     26.87 o 
  -3  -6   4     1788.89     1743.42     35.80 o 
  -2  -6   4      311.41      266.02     19.10 o 
  -1  -6   4      613.77      591.55     22.44 o 
   0  -6   4     1120.02     1147.69     25.67 o 
   1  -6   4      125.62      138.98     15.12 o 
   2  -6   4      239.87      244.84     17.60 o 
   3  -6   4        1.82      -10.21     21.99 o 
   4  -6   4       15.39       19.81     16.98 o 
   5  -6   4       54.29       61.11     16.43 o 
   6  -6   4       95.38       75.45     25.15 o 
   7  -6   4       13.31       24.21     23.84 o 
   8  -6   4        8.39        1.97      6.85 o 
   9  -6   4       17.27        7.33     15.29 o 
  10  -6   4        3.38      -20.78     23.39 o 
 -12  -5   4       29.34       38.30     18.40 o 
 -11  -5   4       47.69       55.47     17.15 o 
 -10  -5   4       87.54       86.12     16.09 o 
  -9  -5   4        8.27       14.70     15.68 o 
  -8  -5   4      178.48      172.11     18.08 o 
  -7  -5   4      527.46      535.27     18.94 o 
  -6  -5   4     1410.07     1287.28     26.05 o 
  -5  -5   4      229.09      280.37     22.76 o 
  -4  -5   4     1630.77     1566.89     26.53 o 
  -3  -5   4     4223.58     4169.72     53.12 o 
  -2  -5   4      954.39      939.86     19.93 o 
  -1  -5   4       78.34      145.58     22.15 o 
   0  -5   4      923.55      812.21     19.51 o 
   1  -5   4      647.99      678.13     19.00 o 
   2  -5   4     1847.78     1930.05    100.41 o 
   3  -5   4     1188.98     1279.81     28.25 o 
   4  -5   4       11.96       23.81     14.08 o 
   5  -5   4      217.75      206.07     27.21 o 
   6  -5   4       27.87       23.65     21.96 o 
   7  -5   4      186.57      208.89     28.71 o 
   8  -5   4      103.03       89.08     24.21 o 
   9  -5   4        7.65       19.01     15.41 o 
  10  -5   4       17.38       31.83     17.92 o 
  11  -5   4        9.51        1.77     27.49 o 
 -12  -4   4        0.29       -8.78     15.50 o 
 -11  -4   4       15.52        3.59     13.71 o 
 -10  -4   4      148.47      170.48     17.39 o 
  -9  -4   4      406.43      437.77     19.80 o 
  -8  -4   4      314.24      301.85     19.52 o 
  -7  -4   4       59.22       52.56     11.03 o 
  -6  -4   4      167.07      143.07     13.71 o 
  -5  -4   4       64.63       75.25     12.53 o 
  -4  -4   4     1370.64     1355.06     25.47 o 
  -3  -4   4     1711.72     1532.72     23.11 o 
  -2  -4   4     1001.41      918.25     21.48 o 
  -1  -4   4       48.95       33.97      9.20 o 
   0  -4   4     9319.02    10207.71    158.49 o 
   1  -4   4     6394.87     6796.88     82.14 o 
   2  -4   4     1257.47     1181.68     44.20 o 
   3  -4   4       41.87       35.59     10.71 o 
   4  -4   4     3625.00     3589.88     51.72 o 
   5  -4   4      512.93      522.31     31.53 o 
   6  -4   4      228.94      214.33     27.03 o 
   7  -4   4       46.14       64.75     23.46 o 
   8  -4   4       82.56       68.20     13.65 o 
   9  -4   4        0.77       -8.20     17.90 o 
  10  -4   4       13.18       18.27     15.83 o 
  11  -4   4       37.16       42.13     18.85 o 
 -12  -3   4       16.94       16.14     15.84 o 
 -11  -3   4      177.76      185.21     19.03 o 
 -10  -3   4      479.35      522.06     22.19 o 
  -9  -3   4      877.16      930.56     41.20 o 
  -8  -3   4      127.77      127.49     15.88 o 
  -7  -3   4      384.27      357.20     14.93 o 
  -6  -3   4      699.18      689.73     16.80 o 
  -5  -3   4     1117.64     1015.82     41.95 o 
  -4  -3   4        8.71       33.32      9.01 o 
  -3  -3   4     1958.99     1915.86     47.30 o 
  -2  -3   4      273.25      209.44     12.25 o 
  -1  -3   4       12.42       -0.93      7.23 o 
   0  -3   4        8.56       14.20      7.43 o 
   1  -3   4     1142.85     1120.15     19.83 o 
   2  -3   4     3892.27     4217.11     64.23 o 
   3  -3   4     3587.24     3967.95     50.20 o 
   4  -3   4    13050.38    13902.11    282.83 o 
   5  -3   4     1505.58     1524.33     42.98 o 
   6  -3   4      623.67      614.65     32.28 o 
   7  -3   4       62.11       66.44     22.52 o 
   8  -3   4      816.58      781.11     27.55 o 
   9  -3   4       69.53       55.41     18.03 o 
  10  -3   4        0.27       -0.42     15.44 o 
  11  -3   4       24.22       22.22     28.14 o 
  12  -3   4        2.52       13.41     24.21 o 
 -12  -2   4       14.97        1.88     34.91 o 
 -11  -2   4      239.47      230.28     27.96 o 
 -10  -2   4      483.96      510.64     28.45 o 
  -9  -2   4      744.29      750.35     55.08 o 
  -8  -2   4      974.44     1112.16     23.99 o 
  -7  -2   4      933.45      935.22     30.32 o 
  -6  -2   4       13.44        7.50      9.74 o 
  -5  -2   4      101.04       76.77     15.01 o 
  -4  -2   4     2501.64     2620.25     39.95 o 
  -3  -2   4     2258.94     2540.66     33.00 o 
  -2  -2   4     2453.86     2275.92     26.79 o 
  -1  -2   4     3626.88     3484.64     64.66 o 
   0  -2   4      166.72      208.47      9.95 o 
   1  -2   4      418.93      398.42     17.64 o 
   2  -2   4      108.21      106.03     10.64 o 
   3  -2   4     2912.39     2931.51     41.44 o 
   4  -2   4     7626.72     8350.01    143.76 o 
   5  -2   4      129.75      155.40     32.09 o 
   6  -2   4      498.52      499.04     27.96 o 
   7  -2   4      283.84      251.50     18.62 o 
   8  -2   4       34.46       29.88     14.67 o 
   9  -2   4      437.28      439.39     24.59 o 
  10  -2   4      528.05      597.72     40.81 o 
  11  -2   4       23.74       38.07     22.24 o 
  12  -2   4        0.62      -19.24     27.78 o 
 -12  -1   4       60.12       82.02     26.46 o 
 -11  -1   4      125.57      118.99     41.10 o 
 -10  -1   4      196.47      181.61     13.30 o 
  -9  -1   4      850.22      807.38     40.75 o 
  -8  -1   4      493.41      501.41     29.65 o 
  -7  -1   4      960.45      923.21     21.11 o 
  -6  -1   4     1331.39     1245.97     24.38 o 
  -5  -1   4      129.99      100.52      8.08 o 
  -4  -1   4      136.73      129.66     12.59 o 
  -3  -1   4    20192.48    21672.48    273.71 o 
  -2  -1   4       65.38       67.46     10.32 o 
  -1  -1   4     4775.65     4931.93    115.99 o 
   0  -1   4       41.79       14.74      7.10 o 
   1  -1   4      259.07      243.71     11.06 o 
   2  -1   4     5764.97     5718.54     76.76 o 
   3  -1   4     2819.62     2813.49     48.61 o 
   4  -1   4     4129.22     4445.73     75.07 o 
   5  -1   4      354.44      344.70      7.49 o 
   6  -1   4      116.24       88.50     10.86 o 
   7  -1   4        4.46        4.67     10.31 o 
   8  -1   4      524.40      583.49     45.42 o 
   9  -1   4       84.70       78.63     24.51 o 
  10  -1   4       78.73       54.97     27.21 o 
  11  -1   4       17.27       30.35     16.35 o 
  12  -1   4        3.04       11.05     16.61 o 
 -12   0   4        2.21       -5.07     20.83 o 
 -11   0   4        7.66       -1.31     18.02 o 
 -10   0   4       13.70       16.47      4.97 o 
  -9   0   4      222.22      235.66     20.08 o 
  -8   0   4      966.94      907.02     39.13 o 
  -7   0   4        6.15        8.60      6.77 o 
  -6   0   4     1031.44     1022.14     21.76 o 
  -5   0   4     1171.29     1073.76     28.71 o 
  -4   0   4    12233.76    12927.33    160.38 o 
  -3   0   4    35601.57    38173.43    553.40 o 
  -2   0   4     1547.81     1653.88     19.79 o 
  -1   0   4     4532.02     4645.06     43.39 o 
   0   0   4        3.89        4.17      5.93 o 
   1   0   4     2583.31     2598.97     28.62 o 
   2   0   4     1020.12     1146.34     22.90 o 
   3   0   4      275.83      250.55     14.26 o 
   4   0   4     1026.29     1094.47     17.26 o 
   5   0   4       70.20       63.61      6.76 o 
   6   0   4     1361.89     1481.61     34.81 o 
   7   0   4        6.20       17.08     11.45 o 
   8   0   4        0.82        8.07     12.76 o 
   9   0   4      102.91      107.92     18.58 o 
  10   0   4      665.50      686.53     32.84 o 
  11   0   4       17.29       16.81     19.19 o 
  12   0   4        0.08       -0.03     22.43 o 
  13   0   4       41.10       19.42     32.13 o 
 -12   1   4       45.09       18.20     37.72 o 
 -11   1   4        6.68      -13.51     19.89 o 
 -10   1   4       50.35       52.76      9.48 o 
  -9   1   4      106.88      111.89      5.89 o 
  -8   1   4       78.07       90.38      6.55 o 
  -7   1   4       77.95       72.08      9.53 o 
  -6   1   4      840.44      834.49     42.79 o 
  -5   1   4      539.35      508.78     16.46 o 
  -4   1   4      658.39      727.38     10.83 o 
  -3   1   4     3841.36     4342.19     36.65 o 
  -2   1   4     1561.19     1507.47     22.92 o 
  -1   1   4     7849.44     8068.18     65.35 o 
   0   1   4    10046.23    10800.60     88.79 o 
   1   1   4     7797.46     7589.07     96.47 o 
   2   1   4     1264.68     1461.05     13.37 o 
   3   1   4       18.58       15.96      4.60 o 
   4   1   4     7362.57     8043.53     83.94 o 
   5   1   4      710.21      659.09     10.00 o 
   6   1   4       34.68       45.12      5.91 o 
   7   1   4        0.87       12.76     11.07 o 
   8   1   4      163.93      188.80     17.45 o 
   9   1   4       14.23        2.63     14.08 o 
  10   1   4        0.67      -12.57     16.14 o 
  11   1   4      106.44       91.77     22.33 o 
  12   1   4       73.99       72.07     24.21 o 
  13   1   4      112.75      119.43     27.12 o 
 -12   2   4        0.12       -6.01     16.11 o 
 -11   2   4        3.13      -10.70     19.33 o 
 -10   2   4       12.65       25.52     18.20 o 
  -9   2   4        1.91       -1.19      5.63 o 
  -8   2   4      331.57      341.99      8.59 o 
  -7   2   4      193.97      180.86     17.92 o 
  -6   2   4      592.85      479.21     14.17 o 
  -5   2   4     2602.99     2585.65     46.08 o 
  -4   2   4     4542.70     4841.03     55.03 o 
  -3   2   4      678.98      633.32     14.26 o 
  -2   2   4     1333.09     1198.23     29.28 o 
  -1   2   4      200.02      258.93     17.93 o 
   0   2   4     1467.95     1672.71     15.32 o 
   1   2   4      929.61      870.21      9.29 o 
   2   2   4     2842.24     2905.54     23.16 o 
   3   2   4       19.15       11.75      3.56 o 
   4   2   4      797.49      992.15     10.03 o 
   5   2   4     2052.64     1970.37     20.30 o 
   6   2   4     3145.00     3405.43     61.46 o 
   7   2   4       35.27       17.08     10.89 o 
   8   2   4      119.92       98.53     15.20 o 
   9   2   4      245.10      286.59     21.21 o 
  10   2   4      216.15      184.11     22.33 o 
  11   2   4       33.53       55.18     20.83 o 
  12   2   4       27.47       35.10     36.79 o 
  13   2   4       97.06       66.81     27.21 o 
 -11   3   4       15.89       13.97     17.71 o 
 -10   3   4        3.39       23.64     13.98 o 
  -9   3   4       72.86       68.41     13.98 o 
  -8   3   4      348.11      344.52     10.89 o 
  -7   3   4      454.28      425.62     13.73 o 
  -6   3   4      804.22      793.11     13.77 o 
  -5   3   4       90.75       98.90      8.51 o 
  -4   3   4        6.40       14.45      7.51 o 
  -3   3   4     3215.69     2912.91     35.03 o 
  -2   3   4       39.01       47.07      3.66 o 
  -1   3   4     1705.53     1464.50     17.82 o 
   0   3   4       14.56       46.88      6.10 o 
   1   3   4      301.59      322.86      4.77 o 
   2   3   4     6834.06     6867.83     52.29 o 
   3   3   4      109.73      102.56      8.56 o 
   4   3   4     2600.20     2839.86     22.71 o 
   5   3   4      914.06      838.93     11.84 o 
   6   3   4      137.76      147.99      6.18 o 
   7   3   4      813.88      742.54     19.97 o 
   8   3   4       37.22       35.29      6.64 o 
   9   3   4      178.26      191.81     31.91 o 
  10   3   4       78.16       84.83     20.64 o 
  11   3   4      100.11       62.68     21.21 o 
  12   3   4       30.55       43.35     22.33 o 
  13   3   4       66.27       18.58     39.79 o 
 -11   4   4        0.23       -8.52     16.23 o 
 -10   4   4       24.32       54.89     20.13 o 
  -9   4   4      151.47      220.38     37.25 o 
  -8   4   4      373.55      386.01     22.46 o 
  -7   4   4       24.60        4.31     11.72 o 
  -6   4   4       15.97       24.00      7.67 o 
  -5   4   4      906.07      877.50     15.49 o 
  -4   4   4     3896.18     3772.62     33.60 o 
  -3   4   4      984.81      951.24     19.08 o 
  -2   4   4      501.97      427.81     12.45 o 
  -1   4   4      111.57      170.26      9.31 o 
   0   4   4     2305.28     2417.00     21.64 o 
   1   4   4      200.52      226.91      9.61 o 
   2   4   4     2457.10     2339.39     29.12 o 
   3   4   4       12.21       13.28      5.04 o 
   4   4   4      303.12      274.86     10.89 o 
   5   4   4      578.69      606.68     14.31 o 
   6   4   4     3324.52     3582.62     33.96 o 
   7   4   4       44.72       33.64      6.51 o 
   8   4   4      226.28      214.91      8.22 o 
   9   4   4      482.63      459.38     12.28 o 
  10   4   4      422.62      406.61     12.81 o 
  11   4   4      158.07      185.99     25.15 o 
  12   4   4       66.00       61.93     24.02 o 
  13   4   4       30.57       15.58     23.08 o 
 -11   5   4       45.55       30.79     32.75 o 
 -10   5   4       29.78       36.30     17.74 o 
  -9   5   4       44.49       19.51     18.39 o 
  -8   5   4        0.27       -5.84     10.95 o 
  -7   5   4       85.86       75.17     12.48 o 
  -6   5   4       22.57       15.81      9.67 o 
  -5   5   4      623.70      632.15     14.72 o 
  -4   5   4     1051.27     1046.95     16.08 o 
  -3   5   4     1875.24     1878.13     37.68 o 
  -2   5   4       21.25        7.78      7.13 o 
  -1   5   4        2.74        4.68      5.14 o 
   0   5   4     4467.07     4541.09     35.12 o 
   1   5   4     2759.20     2643.12     26.30 o 
   2   5   4     5573.80     5828.81     44.43 o 
   3   5   4     5142.32     5156.56     49.91 o 
   4   5   4     9714.07    10411.96    100.39 o 
   5   5   4      239.79      257.82      9.12 o 
   6   5   4     1060.59      969.48     19.04 o 
   7   5   4      139.05      141.71     19.69 o 
   8   5   4      344.60      321.49     10.04 o 
   9   5   4       51.19       43.34      6.98 o 
  10   5   4      114.59      118.31      7.68 o 
  11   5   4        3.80        8.01      5.10 o 
  12   5   4      118.79      105.48     25.15 o 
  13   5   4       25.74       28.71     24.02 o 
 -10   6   4       83.25       64.87     59.78 o 
  -9   6   4        1.06       -5.80     12.94 o 
  -8   6   4        7.68       26.99     26.09 o 
  -7   6   4       72.33       52.15     12.58 o 
  -6   6   4       49.95       47.62     13.28 o 
  -5   6   4      465.74      481.01     14.49 o 
  -4   6   4       11.47        7.02     16.33 o 
  -3   6   4      608.28      586.61     46.26 o 
  -2   6   4      763.99      665.62     14.26 o 
  -1   6   4     2354.00     2356.54     24.46 o 
   0   6   4     7446.15     8027.97     93.30 o 
   1   6   4     3096.92     3257.47     32.39 o 
   2   6   4      914.77      792.28     12.89 o 
   3   6   4     2950.02     3020.10     38.09 o 
   4   6   4    12182.63    12947.15    127.60 o 
   5   6   4       64.12       64.90      7.90 o 
   6   6   4      378.00      331.24     17.34 o 
   7   6   4       18.03       28.19      8.15 o 
   8   6   4        0.83        0.18      6.14 o 
   9   6   4      536.57      490.47     15.27 o 
  10   6   4      191.46      204.95     12.58 o 
  11   6   4      106.98      100.29     22.58 o 
  12   6   4       47.53       52.62     16.00 o 
  13   6   4        1.08       -3.19     21.77 o 
 -10   7   4        0.98        0.90     13.71 o 
  -9   7   4       16.59       37.02     15.51 o 
  -8   7   4        2.73       19.00     17.00 o 
  -7   7   4      804.61      776.31     41.95 o 
  -6   7   4       53.59       43.70      8.22 o 
  -5   7   4      194.50      206.77     12.27 o 
  -4   7   4        9.98       -8.81      8.81 o 
  -3   7   4      198.34      202.76     22.71 o 
  -2   7   4      214.49      189.24      9.95 o 
  -1   7   4      198.17      162.18     14.29 o 
   0   7   4       44.46       32.25     10.89 o 
   1   7   4      671.78      648.70     13.91 o 
   2   7   4     6147.32     6313.77     98.50 o 
   3   7   4     2103.30     2255.73     26.97 o 
   4   7   4     7629.50     7813.75     98.71 o 
   5   7   4     2106.67     2047.23     26.45 o 
   6   7   4       34.54       31.91      8.80 o 
   7   7   4     1894.14     1848.62     23.83 o 
   8   7   4      278.40      272.14     11.34 o 
   9   7   4        4.07       12.33      7.79 o 
  10   7   4      160.62      164.64     13.29 o 
  11   7   4        1.67        2.23      9.43 o 
  12   7   4        8.19        5.81      7.82 o 
  13   7   4        8.60       28.57     17.12 o 
  -9   8   4        1.85       27.19     16.05 o 
  -8   8   4       19.72       23.78     14.32 o 
  -7   8   4      588.57      622.99     23.29 o 
  -6   8   4      122.13      114.92     11.54 o 
  -5   8   4       27.84        6.10     14.92 o 
  -4   8   4       57.84       67.65     19.42 o 
  -3   8   4     1409.36     1356.92     26.08 o 
  -2   8   4      128.89      124.29     15.60 o 
  -1   8   4     1610.89     1634.77     25.24 o 
   0   8   4       33.77       32.26      9.26 o 
   1   8   4       16.15       27.30     10.28 o 
   2   8   4      578.98      506.11     23.46 o 
   3   8   4      102.79      153.42     11.17 o 
   4   8   4     1109.85     1101.51     29.06 o 
   5   8   4      272.14      251.62     18.57 o 
   6   8   4       25.91       22.58     10.25 o 
   7   8   4        2.95        9.93      7.69 o 
   8   8   4      228.18      227.20     19.98 o 
   9   8   4      649.79      667.31     20.24 o 
  10   8   4      504.65      497.04     15.60 o 
  11   8   4      243.29      224.06     15.80 o 
  12   8   4       34.23       49.25     13.42 o 
  13   8   4       34.14       48.25     23.17 o 
  -8   9   4       35.73       32.46     15.73 o 
  -7   9   4      501.18      475.75     14.71 o 
  -6   9   4      239.03      229.88     22.05 o 
  -5   9   4      340.39      318.69     15.87 o 
  -4   9   4       60.98       59.01     11.79 o 
  -3   9   4      109.56      117.83     13.41 o 
  -2   9   4      388.68      371.72     18.24 o 
  -1   9   4      105.95      129.62     12.07 o 
   0   9   4       22.88       19.40      8.82 o 
   1   9   4       12.04       15.35     11.15 o 
   2   9   4      133.08      174.29     12.67 o 
   3   9   4       84.94       96.93      9.56 o 
   4   9   4       36.14       47.38      9.62 o 
   5   9   4      631.10      635.79     15.19 o 
   6   9   4        2.01        1.66      7.46 o 
   7   9   4       46.07       37.67     10.67 o 
   8   9   4       87.70       84.13     20.64 o 
   9   9   4      474.46      445.41     19.34 o 
  10   9   4       91.83       77.15     19.30 o 
  11   9   4       91.65      105.25     13.65 o 
  12   9   4      149.48      166.41     13.75 o 
  -8  10   4        2.02       26.93     21.36 o 
  -7  10   4       84.22       53.90     37.74 o 
  -6  10   4      113.81      141.49     15.56 o 
  -5  10   4      469.29      523.69     23.37 o 
  -4  10   4      103.27       97.59     16.80 o 
  -3  10   4      437.95      468.43     17.02 o 
  -2  10   4       42.59       57.58     13.91 o 
  -1  10   4       81.80       84.71     10.88 o 
   0  10   4       77.96       68.50     12.05 o 
   1  10   4       65.09       66.25     17.61 o 
   2  10   4      379.45      415.73     16.74 o 
   3  10   4       10.81        9.16      8.58 o 
   4  10   4       14.61       23.52     11.13 o 
   5  10   4       13.30       15.83      8.80 o 
   6  10   4       58.88       50.58     17.41 o 
   7  10   4       12.07        0.55      8.14 o 
   8  10   4      121.34      125.34     15.57 o 
   9  10   4      468.62      407.56     20.65 o 
  10  10   4      131.61      170.91     23.52 o 
  11  10   4       16.83       15.20     15.12 o 
  12  10   4        1.26       24.88     20.34 o 
  -7  11   4        0.78        3.14     10.97 o 
  -6  11   4       37.01       48.76     14.99 o 
  -5  11   4        5.60        6.19     20.27 o 
  -4  11   4        0.24       -7.51     33.22 o 
  -3  11   4        2.49       18.24     11.07 o 
  -2  11   4      335.25      343.94     17.25 o 
  -1  11   4      371.01      404.91     17.62 o 
   0  11   4       27.09       32.98     10.03 o 
   1  11   4      135.42      147.21     14.92 o 
   2  11   4     2046.48     2080.37     48.38 o 
   3  11   4      325.85      284.67     18.26 o 
   4  11   4       43.95       66.11     14.87 o 
   5  11   4       35.49       31.39     17.97 o 
   6  11   4        7.72        4.81      9.09 o 
   7  11   4       98.41      107.48     12.33 o 
   8  11   4       12.44       14.55     11.87 o 
   9  11   4       75.64       51.88     19.13 o 
  10  11   4        8.52       -2.82     10.70 o 
  11  11   4       60.65       60.14     18.01 o 
  -6  12   4        2.94       17.99     18.54 o 
  -5  12   4       56.26       27.59     24.77 o 
  -4  12   4       41.31       74.88     24.96 o 
  -3  12   4        0.69        8.92     10.33 o 
  -2  12   4        0.71       16.62     10.61 o 
  -1  12   4       61.19       60.07     14.12 o 
   0  12   4       15.09        5.17      9.66 o 
   1  12   4      155.73      235.06     27.59 o 
   2  12   4     1522.78     1570.37     30.71 o 
   3  12   4       91.12      105.67     12.41 o 
   4  12   4      103.74      139.84     39.33 o 
   5  12   4       93.62       88.16     14.36 o 
   6  12   4      276.72      291.62     15.38 o 
   7  12   4      519.58      594.66     30.81 o 
   8  12   4      108.69       86.48     13.32 o 
   9  12   4      174.21      210.87     54.61 o 
  10  12   4       15.56       23.22     26.55 o 
  11  12   4       92.75       95.23     20.27 o 
  -4  13   4        9.93       27.96     24.77 o 
  -3  13   4        2.13       -2.46     17.56 o 
  -2  13   4       32.75       58.18     16.63 o 
  -1  13   4       51.65       22.34     26.18 o 
   0  13   4       79.57       88.31     14.92 o 
   1  13   4      167.85      183.53     21.26 o 
   2  13   4     1146.84     1109.21     28.53 o 
   3  13   4      210.89      223.73     33.27 o 
   4  13   4       70.50       75.12     12.67 o 
   5  13   4      213.59      203.41     15.19 o 
   6  13   4       28.52       42.25     14.45 o 
   7  13   4       54.23       61.75     15.51 o 
   8  13   4      315.23      342.02     22.18 o 
   9  13   4       99.85       72.80     21.08 o 
  10  13   4       51.67       66.97     19.07 o 
  -3  14   4        0.13        0.04     30.62 o 
  -2  14   4       53.22       64.38     17.77 o 
  -1  14   4       18.49       30.18     15.39 o 
   0  14   4       57.56       60.39     19.27 o 
   1  14   4       92.79       42.65     18.32 o 
   2  14   4       76.56       96.25     37.82 o 
   3  14   4      114.98       92.68     16.62 o 
   4  14   4      138.80      165.73     15.42 o 
   5  14   4       80.37       68.71     13.74 o 
   6  14   4       84.68       56.29     13.86 o 
   7  14   4      108.36      114.08     37.25 o 
   8  14   4       54.31       39.03     22.34 o 
   9  14   4      102.01      117.90     35.53 o 
  -1  15   4       51.08       58.99     19.01 o 
   0  15   4       27.13        9.47     19.14 o 
   1  15   4       72.57       69.84     15.02 o 
   2  15   4      169.28      191.93     62.22 o 
   3  15   4      107.25       95.76     24.12 o 
   4  15   4      128.93      115.05     24.59 o 
   5  15   4        7.22        6.24     17.57 o 
   6  15   4        1.60       13.33     18.01 o 
   7  15   4       35.02       10.45     16.01 o 
   2  16   4       37.40       23.65     25.34 o 
   3  16   4       10.27       13.51     24.02 o 
   4  16   4       50.18        9.76     24.96 o 
  -3 -14   5      236.50      214.60     29.56 o 
  -2 -14   5       36.47       57.99     32.47 o 
  -6 -13   5        1.95       -2.42     18.13 o 
  -5 -13   5        2.67       10.46     18.91 o 
  -4 -13   5        2.15       22.12     23.60 o 
  -3 -13   5       24.68       11.25     18.56 o 
  -2 -13   5       78.45       59.02     21.55 o 
  -1 -13   5       59.00       65.73     21.62 o 
   0 -13   5        6.36       13.67     45.79 o 
   1 -13   5      107.42       85.95     29.17 o 
   2 -13   5        2.99       14.73     20.52 o 
  -8 -12   5        7.81        3.27     17.76 o 
  -7 -12   5      101.51      128.44     39.41 o 
  -6 -12   5        0.35       -8.67     17.00 o 
  -5 -12   5      159.34      250.16     25.71 o 
  -4 -12   5        8.55       -0.89     14.97 o 
  -3 -12   5       35.50       58.91     19.16 o 
  -2 -12   5      245.16      226.45     23.72 o 
  -1 -12   5       73.53       88.62     22.24 o 
   0 -12   5       15.13        9.35     17.38 o 
   1 -12   5       83.76       85.39     21.43 o 
   2 -12   5       38.25       17.10     19.22 o 
   3 -12   5       67.18       13.94     23.60 o 
   4 -12   5       39.29       68.94     23.81 o 
  -9 -11   5       36.75       25.25     20.10 o 
  -8 -11   5       32.60       29.50     18.98 o 
  -7 -11   5      163.74      186.82     50.49 o 
  -6 -11   5      119.09      122.00     23.75 o 
  -5 -11   5       25.39       32.28     17.32 o 
  -4 -11   5        2.83        3.06     14.61 o 
  -3 -11   5       57.87       71.17     30.78 o 
  -2 -11   5        6.26        2.03     15.86 o 
  -1 -11   5      307.84      346.83     36.22 o 
   0 -11   5       24.36       10.13     22.90 o 
   1 -11   5       42.42       32.34     30.94 o 
   2 -11   5      216.55      280.78     66.16 o 
   3 -11   5      114.70      106.71     22.07 o 
   4 -11   5      160.72      149.28     24.65 o 
   5 -11   5       55.78       88.54     27.21 o 
   6 -11   5       93.19       25.59     50.67 o 
  -9 -10   5       81.03       80.11     35.85 o 
  -8 -10   5       42.86      -25.36     29.30 o 
  -7 -10   5        1.29       -3.81     18.39 o 
  -6 -10   5      119.67      120.76     19.12 o 
  -5 -10   5       19.58       18.03     15.20 o 
  -4 -10   5       61.27       35.18     28.25 o 
  -3 -10   5       63.02       41.87     22.80 o 
  -2 -10   5      449.04      431.34     35.47 o 
  -1 -10   5       38.59       57.91     17.02 o 
   0 -10   5       56.84       59.17     17.52 o 
   1 -10   5      126.80      118.54     19.77 o 
   2 -10   5        3.12        9.01     16.03 o 
   3 -10   5      191.53      179.07     38.08 o 
   4 -10   5      102.41      115.04     22.02 o 
   5 -10   5       69.40       90.41     21.93 o 
   6 -10   5       94.62       -4.13     47.48 o 
   7 -10   5       60.39       59.64     23.37 o 
 -10  -9   5       21.36       21.38     38.29 o 
  -9  -9   5       15.37       32.21     17.13 o 
  -8  -9   5        5.78       10.67     14.93 o 
  -7  -9   5       73.57       25.12     15.29 o 
  -6  -9   5      398.71      404.42     40.73 o 
  -5  -9   5       30.79       43.70     15.01 o 
  -4  -9   5      682.64      670.18     37.35 o 
  -3  -9   5       48.07       40.23     14.97 o 
  -2  -9   5       59.48       51.70     19.54 o 
  -1  -9   5      370.53      354.26     21.78 o 
   0  -9   5      123.81      113.42     21.92 o 
   1  -9   5       96.22       74.99     17.09 o 
   2  -9   5      222.15      246.12     21.27 o 
   3  -9   5        7.72       32.12     20.69 o 
   4  -9   5      189.07      203.80     31.81 o 
   5  -9   5       11.20       17.82     20.15 o 
   6  -9   5       64.50       55.93     30.03 o 
   7  -9   5        8.40        8.34     42.88 o 
   8  -9   5        1.58       18.96     31.91 o 
 -11  -8   5        1.07        7.90     17.30 o 
 -10  -8   5        2.87      -25.05     30.40 o 
  -9  -8   5       18.63       -8.21     39.69 o 
  -8  -8   5       15.84      -10.52     16.23 o 
  -7  -8   5       12.37       13.13     15.45 o 
  -6  -8   5       26.24       33.11     16.89 o 
  -5  -8   5      871.92      809.55     24.96 o 
  -4  -8   5       23.06       41.44     14.07 o 
  -3  -8   5      249.31      251.34     48.61 o 
  -2  -8   5       91.41       75.71     36.56 o 
  -1  -8   5       15.27       27.76     14.21 o 
   0  -8   5       52.15       64.68     15.85 o 
   1  -8   5       62.96       90.75     20.63 o 
   2  -8   5       27.93       12.35     24.49 o 
   3  -8   5       10.14       -4.99     14.73 o 
   4  -8   5      748.00      772.56     47.12 o 
   5  -8   5        0.62        6.75     23.27 o 
   6  -8   5       97.05       96.28     30.03 o 
   7  -8   5       93.81      114.48     33.22 o 
   8  -8   5       24.66      -30.22     30.22 o 
   9  -8   5       20.27       -5.44     29.84 o 
 -11  -7   5        0.76      -15.98     29.47 o 
 -10  -7   5       49.66       54.07     25.71 o 
  -9  -7   5        0.84       15.40     31.15 o 
  -8  -7   5       97.13      102.44     23.27 o 
  -7  -7   5       74.06       65.19     17.05 o 
  -6  -7   5      205.63      274.08     46.45 o 
  -5  -7   5     1098.90     1085.10     27.03 o 
  -4  -7   5      281.20      293.15     17.36 o 
  -3  -7   5        1.73       17.41     14.13 o 
  -2  -7   5      233.84      288.72     22.91 o 
  -1  -7   5      262.31      261.74     28.43 o 
   0  -7   5      191.20      183.19     28.15 o 
   1  -7   5      462.57      478.71     50.95 o 
   2  -7   5      179.25      160.80     21.68 o 
   3  -7   5      164.07      138.62     18.17 o 
   4  -7   5      878.07      936.88     29.84 o 
   5  -7   5      560.84      607.55     26.25 o 
   6  -7   5       41.97       65.88     27.03 o 
   7  -7   5       69.56      106.04     30.59 o 
   8  -7   5        1.54        3.64     12.06 o 
   9  -7   5        2.67       53.11     31.53 o 
 -11  -6   5       16.96        4.99     18.85 o 
 -10  -6   5       11.96        4.72     18.30 o 
  -9  -6   5        6.20       11.92     16.77 o 
  -8  -6   5       32.05       29.60     16.60 o 
  -7  -6   5       90.62      101.81     25.15 o 
  -6  -6   5      495.96      492.69     19.18 o 
  -5  -6   5      801.52      784.06     21.68 o 
  -4  -6   5      324.94      318.22     35.85 o 
  -3  -6   5      136.63      124.02     18.86 o 
  -2  -6   5      329.88      315.07     16.45 o 
  -1  -6   5        3.14      -11.24     11.24 o 
   0  -6   5     1231.50     1219.37     32.82 o 
   1  -6   5        1.02       -4.51     11.47 o 
   2  -6   5       78.18       82.68     15.01 o 
   3  -6   5      351.23      393.68     25.74 o 
   4  -6   5      464.33      419.96     44.86 o 
   5  -6   5      720.54      744.64     27.53 o 
   6  -6   5        5.12      -16.52     38.29 o 
   7  -6   5      264.91      375.92     34.72 o 
   8  -6   5      621.75      641.37     41.20 o 
   9  -6   5      108.29       86.52     54.05 o 
  10  -6   5       17.13       21.69     18.31 o 
 -12  -5   5       26.37       35.75     18.34 o 
 -11  -5   5      214.90      218.23     21.11 o 
 -10  -5   5        0.74        7.18     15.56 o 
  -9  -5   5       71.53       78.42     29.47 o 
  -8  -5   5       26.81       35.15     12.64 o 
  -7  -5   5      169.92      197.08     20.27 o 
  -6  -5   5      107.33      134.72     33.13 o 
  -5  -5   5      551.75      542.63     22.00 o 
  -4  -5   5        5.68       -2.46     11.82 o 
  -3  -5   5       75.71       92.82     11.14 o 
  -2  -5   5      194.64      178.58     12.74 o 
  -1  -5   5      313.59      311.86     27.12 o 
   0  -5   5      642.48      667.37     51.33 o 
   1  -5   5      733.23      765.01     21.21 o 
   2  -5   5      289.52      308.51     16.85 o 
   3  -5   5        1.22       10.65     14.78 o 
   4  -5   5     1112.00     1142.15     42.42 o 
   5  -5   5     1271.55     1214.84     45.23 o 
   6  -5   5      229.44      197.06     29.65 o 
   7  -5   5       14.48      -13.89     21.02 o 
   8  -5   5       27.39        8.90     32.66 o 
   9  -5   5      154.59      177.47     36.79 o 
  10  -5   5       75.01       90.13     46.73 o 
  11  -5   5      101.93      138.37     89.15 o 
 -12  -4   5       29.96       17.82     19.59 o 
 -11  -4   5      538.88      589.10     31.32 o 
 -10  -4   5       41.56       31.42     16.96 o 
  -9  -4   5      259.05      291.68     39.13 o 
  -8  -4   5      388.99      356.20     17.48 o 
  -7  -4   5     1313.12     1220.68     29.79 o 
  -6  -4   5        1.80       -2.68      8.60 o 
  -5  -4   5      131.25      160.16     21.40 o 
  -4  -4   5        7.37        6.04      7.93 o 
  -3  -4   5      254.89      272.09     13.78 o 
  -2  -4   5      528.12      528.95     16.70 o 
  -1  -4   5       92.21       89.71     22.71 o 
   0  -4   5      632.18      653.44     16.85 o 
   1  -4   5      215.53      198.48     12.59 o 
   2  -4   5      259.59      286.92     26.56 o 
   3  -4   5      290.66      299.28     35.75 o 
   4  -4   5     1148.90     1178.62     33.31 o 
   5  -4   5       94.94       94.78     39.60 o 
   6  -4   5      396.93      409.51     30.97 o 
   7  -4   5       23.14       28.71     22.52 o 
   8  -4   5      207.45      236.11      9.29 o 
   9  -4   5      212.18      255.23     25.24 o 
  10  -4   5      210.01      257.82     22.68 o 
  11  -4   5      130.42      133.87     22.19 o 
 -12  -3   5       47.20       40.87     17.65 o 
 -11  -3   5      473.01      503.77     24.14 o 
 -10  -3   5      392.77      421.39     52.36 o 
  -9  -3   5      410.45      421.41     19.06 o 
  -8  -3   5      943.80      874.35     34.44 o 
  -7  -3   5      754.55      684.72     23.00 o 
  -6  -3   5      646.37      570.10     16.27 o 
  -5  -3   5      333.17      363.76     21.96 o 
  -4  -3   5       56.39       57.24      8.33 o 
  -3  -3   5      166.42      196.44     25.52 o 
  -2  -3   5      469.02      442.55     11.78 o 
  -1  -3   5     1087.23     1174.17     19.19 o 
   0  -3   5      490.08      426.94     15.24 o 
   1  -3   5      474.16      549.58     30.12 o 
   2  -3   5     1708.54     1702.77     42.79 o 
   3  -3   5     1255.94     1370.19     36.27 o 
   4  -3   5     6315.34     6648.27     85.18 o 
   5  -3   5        7.21      -17.27     17.27 o 
   6  -3   5        0.57       36.22     20.08 o 
   7  -3   5        6.42       -7.69     18.96 o 
   8  -3   5      283.00      254.79     40.85 o 
   9  -3   5      355.04      297.77     20.51 o 
  10  -3   5        2.47        0.82     17.21 o 
  11  -3   5      106.49      143.77     21.10 o 
  12  -3   5        2.99       25.55     36.88 o 
 -12  -2   5       16.37       42.04     24.96 o 
 -11  -2   5       49.18       20.49     28.53 o 
 -10  -2   5      429.75      416.27     18.31 o 
  -9  -2   5      528.42      542.10     19.96 o 
  -8  -2   5      615.90      629.59     19.21 o 
  -7  -2   5     2438.16     2341.91     35.29 o 
  -6  -2   5      459.12      468.09     47.11 o 
  -5  -2   5     1181.80     1165.11     27.31 o 
  -4  -2   5     1589.46     1546.27     50.49 o 
  -3  -2   5      895.83      914.74     32.66 o 
  -2  -2   5       31.14       62.67      6.76 o 
  -1  -2   5        1.03       -2.93      5.34 o 
   0  -2   5     1028.90     1021.68     19.33 o 
   1  -2   5       10.12       16.40      6.54 o 
   2  -2   5     1049.93     1223.03     22.87 o 
   3  -2   5      515.05      608.10     17.96 o 
   4  -2   5     3218.18     3326.04     63.62 o 
   5  -2   5      407.30      407.83     23.65 o 
   6  -2   5      356.72      392.06     43.92 o 
   7  -2   5        9.96       11.39      5.14 o 
   8  -2   5       93.26       91.70     18.49 o 
   9  -2   5       19.22       14.44     27.87 o 
  10  -2   5      252.60      269.19     20.78 o 
  11  -2   5      366.50      337.11     28.25 o 
  12  -2   5       32.97       51.28     24.52 o 
 -12  -1   5       27.35       46.54     25.15 o 
 -11  -1   5        4.13        6.94     18.96 o 
 -10  -1   5      544.59      470.49     19.05 o 
  -9  -1   5      180.16      202.55     14.21 o 
  -8  -1   5      229.80      273.16     14.53 o 
  -7  -1   5       35.24       23.79     11.42 o 
  -6  -1   5       62.32      121.53     36.50 o 
  -5  -1   5      111.81      141.94     10.57 o 
  -4  -1   5       15.64       14.03      6.92 o 
  -3  -1   5     2978.01     2946.53     35.21 o 
  -2  -1   5     1013.95      868.51     26.84 o 
  -1  -1   5      578.86      514.11     14.40 o 
   0  -1   5      321.46      342.70     18.77 o 
   1  -1   5      688.66      741.60     12.91 o 
   2  -1   5     2461.33     2604.13     33.39 o 
   3  -1   5        2.09        6.76      9.38 o 
   4  -1   5     2033.71     1954.67     39.98 o 
   5  -1   5       84.05      100.97     15.58 o 
   6  -1   5      305.99      293.90      7.12 o 
   7  -1   5      401.00      355.01     17.01 o 
   8  -1   5        2.05       -8.72     14.25 o 
   9  -1   5      313.63      329.72     18.57 o 
  10  -1   5       14.79        1.84     12.67 o 
  11  -1   5       50.74       47.69     21.42 o 
  12  -1   5       37.28       20.02     21.40 o 
 -12   0   5       26.85        5.26     21.40 o 
 -11   0   5        6.09      -10.70     33.59 o 
 -10   0   5      101.00       79.71      8.45 o 
  -9   0   5       46.93       51.47      8.45 o 
  -8   0   5       63.78       48.70     22.23 o 
  -7   0   5      380.03      352.81     11.72 o 
  -6   0   5      174.68      159.03     36.69 o 
  -5   0   5       54.01       65.38     12.11 o 
  -4   0   5       71.95       59.95      6.09 o 
  -3   0   5      108.77      116.47      5.90 o 
  -2   0   5      182.33      219.87      5.95 o 
  -1   0   5       76.10       84.62      7.07 o 
   0   0   5       65.91       72.58      5.20 o 
   1   0   5       37.95       35.11      5.67 o 
   2   0   5     1324.62     1376.23     17.11 o 
   3   0   5        0.25      -12.57     14.26 o 
   4   0   5     1298.73     1352.12     21.27 o 
   5   0   5        8.02       25.89      5.82 o 
   6   0   5     1771.53     1770.33     18.47 o 
   7   0   5      277.37      274.53      7.33 o 
   8   0   5       13.60       26.32     16.89 o 
   9   0   5      141.90      135.59     15.00 o 
  10   0   5       36.45       32.47     25.43 o 
  11   0   5      640.94      658.88     43.92 o 
  12   0   5      179.43      232.79     98.16 o 
  13   0   5       53.68       55.18     20.73 o 
 -12   1   5      105.98      114.48     27.59 o 
 -11   1   5      148.38      136.63     25.52 o 
 -10   1   5      107.31      135.82     35.38 o 
  -9   1   5        0.70       -0.56      7.60 o 
  -8   1   5        0.83        4.63      6.01 o 
  -7   1   5      554.85      490.20     23.08 o 
  -6   1   5        9.67        3.03      6.97 o 
  -5   1   5      469.90      437.89     15.69 o 
  -4   1   5       98.32      144.64      7.72 o 
  -3   1   5        0.23       -3.77      4.14 o 
  -2   1   5      340.15      351.65      6.65 o 
  -1   1   5       23.52       28.85      3.03 o 
   0   1   5      179.58      165.67      3.33 o 
   1   1   5        6.22       -3.74      9.10 o 
   2   1   5      157.96      155.14     13.42 o 
   3   1   5      113.78       97.60     11.68 o 
   4   1   5       17.71       22.83      5.93 o 
   5   1   5      314.55      403.71     18.96 o 
   6   1   5      633.32      686.37     20.27 o 
   7   1   5      430.89      468.36      8.59 o 
   8   1   5        0.82       -4.32     19.71 o 
   9   1   5      168.84      154.65     19.33 o 
  10   1   5        2.74       -3.00     25.52 o 
  11   1   5        0.60        7.13     17.64 o 
  12   1   5      251.17      261.89     22.52 o 
  13   1   5       53.06       61.21     20.32 o 
 -11   2   5      174.40      259.56     28.34 o 
 -10   2   5      314.48      376.86     45.79 o 
  -9   2   5       40.97       39.09      9.23 o 
  -8   2   5      138.20      159.23     12.29 o 
  -7   2   5      268.07      237.24     15.96 o 
  -6   2   5       26.40       20.28      9.01 o 
  -5   2   5      433.19      418.42     12.96 o 
  -4   2   5        1.17        7.34      5.72 o 
  -3   2   5     1174.77     1213.19     32.66 o 
  -2   2   5     1091.08     1066.50     19.99 o 
  -1   2   5      244.99      250.98      6.81 o 
   0   2   5      593.13      613.52     33.03 o 
   1   2   5      208.59      222.05      2.28 o 
   2   2   5     1004.67      983.10     16.47 o 
   3   2   5      536.10      578.62     15.17 o 
   4   2   5      247.95      215.02      6.03 o 
   5   2   5      275.04      305.88      7.46 o 
   6   2   5      262.35      276.39     22.43 o 
   7   2   5      616.69      661.75     21.77 o 
   8   2   5        3.83       19.71     12.57 o 
   9   2   5       19.87       34.91     15.01 o 
  10   2   5      155.99      224.09     22.15 o 
  11   2   5       81.97       89.71     21.40 o 
  12   2   5       80.24       85.96     24.40 o 
  13   2   5       55.66       76.57     45.98 o 
 -11   3   5      204.47      225.83     21.38 o 
 -10   3   5      256.64      260.22     19.66 o 
  -9   3   5        2.08        2.19      6.66 o 
  -8   3   5       84.15       82.78      9.48 o 
  -7   3   5      265.57      254.55     10.83 o 
  -6   3   5      252.18      289.24     12.98 o 
  -5   3   5      975.11      974.46     51.61 o 
  -4   3   5       17.16       19.33      5.86 o 
  -3   3   5       32.55       34.50      8.82 o 
  -2   3   5     1643.52     1663.85     14.77 o 
  -1   3   5      839.72      993.07      9.90 o 
   0   3   5     1174.25     1043.01     11.69 o 
   1   3   5     1518.11     1394.96     12.62 o 
   2   3   5        2.49       10.64      3.33 o 
   3   3   5      352.21      375.64      6.15 o 
   4   3   5      691.58      665.79      8.65 o 
   5   3   5       72.79       65.59      4.79 o 
   6   3   5      305.82      323.22      6.53 o 
   7   3   5        1.13        2.36      5.31 o 
   8   3   5       89.79       93.49      6.71 o 
   9   3   5       11.55      -13.70     14.08 o 
  10   3   5       65.74      147.14     20.08 o 
  11   3   5      191.17      206.82     25.34 o 
  12   3   5       28.83       46.17     22.52 o 
  13   3   5        9.34       29.09     23.84 o 
 -11   4   5      182.80      195.84     45.51 o 
 -10   4   5      202.57      202.40     19.01 o 
  -9   4   5      212.72      197.70     17.02 o 
  -8   4   5      170.68      185.15      8.69 o 
  -7   4   5        8.79       -3.97     15.21 o 
  -6   4   5     1003.01      996.38     16.36 o 
  -5   4   5      860.56      875.73     13.88 o 
  -4   4   5      786.10      793.30     15.75 o 
  -3   4   5     4385.26     4358.73     63.04 o 
  -2   4   5      785.42      798.11     13.14 o 
  -1   4   5      272.39      247.43      7.42 o 
   0   4   5      263.40      235.67      5.00 o 
   1   4   5        1.50        4.29      2.67 o 
   2   4   5        0.04        6.28      3.03 o 
   3   4   5      201.05      213.76      6.88 o 
   4   4   5       11.99       20.73      6.37 o 
   5   4   5       66.21       77.55      4.88 o 
   6   4   5      144.25      142.05      7.77 o 
   7   4   5      189.37      176.29     10.31 o 
   8   4   5      693.93      716.31     14.40 o 
   9   4   5      824.80      767.25     18.26 o 
  10   4   5       20.26       27.03     28.71 o 
  11   4   5        0.87       -1.88     27.78 o 
  12   4   5       21.72       21.02     21.02 o 
  13   4   5       14.63       -1.69     20.46 o 
 -10   5   5      146.33      200.61     24.20 o 
  -9   5   5      261.94      264.47     18.70 o 
  -8   5   5      733.47      710.28     49.92 o 
  -7   5   5       16.91       39.18     10.87 o 
  -6   5   5       18.27       21.40      8.89 o 
  -5   5   5     3459.56     3446.63     47.13 o 
  -4   5   5        6.28       11.00      5.23 o 
  -3   5   5      216.06      204.62      8.52 o 
  -2   5   5       96.74       80.96      7.97 o 
  -1   5   5      676.29      731.41     15.97 o 
   0   5   5      280.82      292.12      7.04 o 
   1   5   5        2.66        8.31      3.72 o 
   2   5   5     1507.20     1678.55     18.91 o 
   3   5   5       88.31       62.90      6.05 o 
   4   5   5      342.20      354.34      7.88 o 
   5   5   5        0.21        8.82      5.37 o 
   6   5   5       48.20       47.06      7.91 o 
   7   5   5       24.66       41.53      6.59 o 
   8   5   5      120.76      147.97     10.05 o 
   9   5   5        5.41        8.77     10.23 o 
  10   5   5      175.94      165.64     21.48 o 
  11   5   5      229.88      183.09     13.76 o 
  12   5   5       85.42      103.04     24.77 o 
  13   5   5       38.05       62.68     26.46 o 
 -10   6   5      292.47      254.64     22.15 o 
  -9   6   5      197.69      201.40     43.45 o 
  -8   6   5      400.18      427.47     19.77 o 
  -7   6   5        1.57       22.49     18.30 o 
  -6   6   5        8.50       12.83     14.55 o 
  -5   6   5     1564.66     1625.89     23.47 o 
  -4   6   5      742.47      784.37     14.34 o 
  -3   6   5       59.23       87.12     10.63 o 
  -2   6   5       44.53       57.60      7.40 o 
  -1   6   5      272.86      282.18      7.49 o 
   0   6   5      103.58      136.78     16.66 o 
   1   6   5       98.18      125.23     11.51 o 
   2   6   5      148.62      168.39      7.04 o 
   3   6   5      787.24      815.76     14.22 o 
   4   6   5      287.05      276.58      7.88 o 
   5   6   5      162.20      162.25     10.44 o 
   6   6   5      176.30      184.23     11.44 o 
   7   6   5        4.37        4.77      6.81 o 
   8   6   5      381.07      408.71     13.23 o 
   9   6   5      589.18      560.37     14.32 o 
  10   6   5        0.25        6.78      6.90 o 
  11   6   5        2.72        2.52      6.59 o 
  12   6   5       66.97       82.20     24.40 o 
  13   6   5       63.89       51.24     26.46 o 
  -9   7   5      141.97      110.42     17.35 o 
  -8   7   5      279.47      247.96     18.46 o 
  -7   7   5       32.30       19.75     12.04 o 
  -6   7   5       82.00       93.09     10.63 o 
  -5   7   5     1947.32     1980.59     46.92 o 
  -4   7   5      309.36      348.48     41.85 o 
  -3   7   5       43.77       55.11     10.33 o 
  -2   7   5        2.39       17.20      7.08 o 
  -1   7   5        0.59        3.84      6.65 o 
   0   7   5      941.85      962.73     14.54 o 
   1   7   5      515.16      538.15     10.61 o 
   2   7   5      300.13      309.13      8.59 o 
   3   7   5      217.90      198.98      8.92 o 
   4   7   5      914.74      962.29     25.32 o 
   5   7   5      152.10      140.06     10.36 o 
   6   7   5      223.52      212.99     11.05 o 
   7   7   5      519.73      511.98     13.18 o 
   8   7   5      135.37      133.35     14.28 o 
   9   7   5      147.01      164.16     10.56 o 
  10   7   5      426.54      414.45     16.69 o 
  11   7   5       26.89       38.55      9.61 o 
  12   7   5       49.55       47.27      9.06 o 
  13   7   5       10.93        0.69     18.30 o 
  -9   8   5       31.39        8.49     18.36 o 
  -8   8   5       48.74       61.18     15.36 o 
  -7   8   5       75.16       64.78     22.90 o 
  -6   8   5      173.08      162.44     11.16 o 
  -5   8   5       64.70       64.48     21.96 o 
  -4   8   5      515.28      533.59     21.32 o 
  -3   8   5      883.62      827.42     25.51 o 
  -2   8   5      102.75      115.96      9.58 o 
  -1   8   5       27.25       29.54      7.79 o 
   0   8   5       53.71       76.66      8.35 o 
   1   8   5        0.74        4.72      7.30 o 
   2   8   5        0.72       -2.23     16.94 o 
   3   8   5       95.31       92.00     11.49 o 
   4   8   5      341.12      345.10     12.02 o 
   5   8   5      394.38      399.69     16.38 o 
   6   8   5      675.03      704.73     19.64 o 
   7   8   5      591.61      553.58     17.67 o 
   8   8   5      257.32      247.91     16.32 o 
   9   8   5      679.73      704.96     54.42 o 
  10   8   5        0.89       -5.22      8.18 o 
  11   8   5       56.71      100.08     12.22 o 
  12   8   5        6.40        7.49     14.73 o 
  13   8   5       28.31       32.10     20.62 o 
  -8   9   5       19.94       30.40     15.10 o 
  -7   9   5       46.81       43.95     10.54 o 
  -6   9   5       26.19        8.15     11.13 o 
  -5   9   5      142.09      138.98     26.09 o 
  -4   9   5      285.97      296.81     15.67 o 
  -3   9   5      223.97      214.01     17.27 o 
  -2   9   5      538.87      510.71     18.81 o 
  -1   9   5       66.99       92.07     12.57 o 
   0   9   5        0.26       12.92      7.85 o 
   1   9   5      250.92      259.38     16.46 o 
   2   9   5        0.38       -1.05      6.86 o 
   3   9   5       67.11       54.47     11.76 o 
   4   9   5      721.91      708.49     22.08 o 
   5   9   5      106.71      105.64      9.40 o 
   6   9   5      907.79      852.61     17.28 o 
   7   9   5      860.87      854.14     17.59 o 
   8   9   5        0.15        8.34     14.36 o 
   9   9   5        5.93       -3.67      9.08 o 
  10   9   5       19.91       24.06     13.14 o 
  11   9   5       20.92        5.70      9.66 o 
  12   9   5        0.15       -7.99     10.58 o 
  -7  10   5        1.03      -11.68     11.68 o 
  -6  10   5      134.00      106.62     52.93 o 
  -5  10   5       12.02       22.45     11.52 o 
  -4  10   5        0.56        2.46     10.32 o 
  -3  10   5      862.52      831.42     28.71 o 
  -2  10   5       26.78       34.39      9.38 o 
  -1  10   5      138.62      140.22     12.29 o 
   0  10   5      155.68      200.50     13.42 o 
   1  10   5        5.72       12.85     11.04 o 
   2  10   5       88.40      103.32     10.00 o 
   3  10   5        4.34        1.34     10.45 o 
   4  10   5      451.35      473.34     14.50 o 
   5  10   5       49.03       62.09     13.69 o 
   6  10   5       15.97       13.47     11.82 o 
   7  10   5        8.57        4.43      8.34 o 
   8  10   5       29.00       29.55     11.42 o 
   9  10   5      167.91      182.23     27.21 o 
  10  10   5       23.44       28.23     13.65 o 
  11  10   5        0.93       31.35     48.89 o 
  12  10   5      122.58      135.86     27.78 o 
  -7  11   5        6.35        2.64     10.03 o 
  -6  11   5       89.71      109.84     16.93 o 
  -5  11   5       26.20        2.15     14.70 o 
  -4  11   5        0.48        0.46     18.89 o 
  -3  11   5        0.70      -15.39     15.39 o 
  -2  11   5      686.77      696.52     20.28 o 
  -1  11   5      323.79      335.25     30.82 o 
   0  11   5       11.45       21.76      9.35 o 
   1  11   5       59.62       77.86     17.25 o 
   2  11   5      131.07      108.38     24.57 o 
   3  11   5       25.04       48.69      9.93 o 
   4  11   5      424.80      447.15     47.62 o 
   5  11   5      441.84      475.12     20.39 o 
   6  11   5      298.80      284.39     20.33 o 
   7  11   5      270.10      230.05     13.74 o 
   8  11   5        1.30      -11.32     11.32 o 
   9  11   5       50.31       36.77     16.16 o 
  10  11   5       15.47       31.18     11.72 o 
  11  11   5        0.07        9.01     21.49 o 
  -6  12   5       34.23       -5.63     26.09 o 
  -5  12   5        4.34       -2.89     16.00 o 
  -4  12   5      228.42      317.36     51.05 o 
  -3  12   5      222.01      193.93     21.83 o 
  -2  12   5       62.69       45.37     11.41 o 
  -1  12   5       55.14       95.14     11.99 o 
   0  12   5       66.98       57.18     16.91 o 
   1  12   5      137.17      153.76     22.71 o 
   2  12   5       81.70       74.48     12.81 o 
   3  12   5      189.78      208.85     37.59 o 
   4  12   5       22.00       13.36     24.59 o 
   5  12   5        3.10       19.50     11.68 o 
   6  12   5        0.43       -3.69     10.73 o 
   7  12   5       16.70       28.13     12.99 o 
   8  12   5       22.66       23.62     12.91 o 
   9  12   5        2.39        9.85     22.59 o 
  10  12   5       26.52       46.81     20.79 o 
  11  12   5        0.14       23.86     14.05 o 
  -4  13   5       29.66       58.56     25.34 o 
  -3  13   5       75.12       47.22     19.55 o 
  -2  13   5       88.69       88.54     14.54 o 
  -1  13   5      153.42      150.37     45.04 o 
   0  13   5      131.20      137.67     15.42 o 
   1  13   5       56.84       59.38     13.59 o 
   2  13   5        0.90        4.03     14.49 o 
   3  13   5      161.32      197.11     26.22 o 
   4  13   5        1.36       -1.24     17.99 o 
   5  13   5       19.43       28.72     12.76 o 
   6  13   5       21.71       43.92     13.89 o 
   7  13   5        5.77       10.28     12.94 o 
   8  13   5        7.13       17.33     13.46 o 
   9  13   5        9.89        8.24     16.50 o 
  10  13   5       17.64       15.89     34.35 o 
  -3  14   5       90.84      102.28     46.54 o 
  -2  14   5       47.26       31.20     14.70 o 
  -1  14   5        3.56       27.35     23.37 o 
   0  14   5       26.17       37.81     12.39 o 
   1  14   5       60.09      102.43     45.23 o 
   2  14   5      112.43       73.85     18.40 o 
   3  14   5       76.67       49.16     13.05 o 
   4  14   5        4.50       43.53     29.72 o 
   5  14   5        1.94       10.69     16.72 o 
   6  14   5        4.83        3.55     12.63 o 
   7  14   5        1.92       -6.77     11.65 o 
   8  14   5       41.06       45.20     14.35 o 
   9  14   5        8.75       19.50     19.29 o 
  -1  15   5       38.31       93.70     68.22 o 
   0  15   5      123.34      140.14     30.51 o 
   1  15   5       13.34       -6.07     20.83 o 
   2  15   5       27.15       31.72     22.33 o 
   3  15   5      196.57      243.42     29.65 o 
   4  15   5        4.21        9.76     16.22 o 
   5  15   5       20.99        6.91     14.00 o 
   6  15   5       12.81       15.52     16.31 o 
   7  15   5        0.10       14.49     16.11 o 
   4  16   5        3.75        0.56     36.03 o 
  -5 -13   6       72.89      123.65     29.75 o 
  -4 -13   6       70.87       70.37     22.76 o 
  -3 -13   6      181.87      141.70     33.41 o 
  -2 -13   6       37.52       94.40     31.72 o 
  -1 -13   6       13.13       -1.14     17.21 o 
   0 -13   6       62.11       83.35     28.85 o 
   1 -13   6       98.69       78.92     25.24 o 
  -7 -12   6       12.72       -1.28     17.41 o 
  -6 -12   6        0.62       -8.30     20.87 o 
  -5 -12   6      219.36      207.87     37.82 o 
  -4 -12   6      117.61      202.49     68.60 o 
  -3 -12   6      227.73      278.35     41.76 o 
  -2 -12   6       57.90       80.40     20.85 o 
  -1 -12   6        0.71        3.79     32.47 o 
   0 -12   6      166.80      164.87     35.19 o 
   1 -12   6       39.14       50.90     20.97 o 
   2 -12   6       14.35        2.03     21.41 o 
   3 -12   6        5.02      -17.90     20.62 o 
   4 -12   6       28.52       -3.19     26.84 o 
  -8 -11   6      114.63      122.95     24.21 o 
  -7 -11   6        7.66       -9.15     16.77 o 
  -6 -11   6       10.69       42.06     28.81 o 
  -5 -11   6       96.25      102.49     20.42 o 
  -4 -11   6        1.54       -5.21     24.87 o 
  -3 -11   6       45.95       58.37     24.21 o 
  -2 -11   6      127.89       92.71     26.46 o 
  -1 -11   6       43.80       55.93     25.90 o 
   0 -11   6       25.99       34.76     21.60 o 
   1 -11   6      176.64      213.90     31.53 o 
   2 -11   6      104.93      101.60     53.02 o 
   3 -11   6        2.64       12.49     18.45 o 
   4 -11   6       62.60       74.12     26.66 o 
   5 -11   6       15.79       16.84     21.13 o 
  -9 -10   6      347.88      410.21     55.46 o 
  -8 -10   6      348.65      407.22     34.21 o 
  -7 -10   6       81.83       63.08     31.61 o 
  -6 -10   6      185.35      207.40     26.70 o 
  -5 -10   6      192.27      214.99     20.78 o 
  -4 -10   6        7.12       34.56     21.02 o 
  -3 -10   6      140.82      123.11     18.88 o 
  -2 -10   6       19.43       42.53     17.92 o 
  -1 -10   6       66.40       41.02     16.99 o 
   0 -10   6       21.52       27.35     20.01 o 
   1 -10   6       55.53       28.10     20.61 o 
   2 -10   6       12.33       40.07     32.84 o 
   3 -10   6       10.62       12.18     21.28 o 
   4 -10   6      109.47       90.80     27.05 o 
   5 -10   6       85.12       62.74     26.09 o 
   6 -10   6       56.66       66.44     35.47 o 
 -10  -9   6      145.39      187.27     42.32 o 
  -9  -9   6      422.06      417.36     32.84 o 
  -8  -9   6      746.33      863.87     43.92 o 
  -7  -9   6       45.72       82.28     20.55 o 
  -6  -9   6        4.45       29.90     18.07 o 
  -5  -9   6       22.45       19.46     18.68 o 
  -4  -9   6       20.54       25.18     14.61 o 
  -3  -9   6     1867.12     1888.13     39.86 o 
  -2  -9   6      655.43      674.20     26.02 o 
  -1  -9   6      200.02      146.52     31.37 o 
   0  -9   6       36.09       39.25     15.45 o 
   1  -9   6        3.36       19.96     15.17 o 
   2  -9   6       27.48       29.07     16.62 o 
   3  -9   6        4.95       -0.42     16.42 o 
   4  -9   6      191.45      134.28     36.37 o 
   5  -9   6       14.84       18.94     17.77 o 
   6  -9   6        4.94      -26.28     28.71 o 
   7  -9   6       14.30       41.29     32.47 o 
 -10  -8   6       79.55       85.09     33.85 o 
  -9  -8   6      146.40      177.83     26.19 o 
  -8  -8   6      859.97      805.85     40.16 o 
  -7  -8   6      409.40      421.51     37.63 o 
  -6  -8   6       42.97       55.25     17.34 o 
  -5  -8   6      396.43      426.05     26.18 o 
  -4  -8   6      680.84      710.60     55.65 o 
  -3  -8   6      608.72      628.95     27.37 o 
  -2  -8   6      645.98      553.06     22.95 o 
  -1  -8   6      274.91      295.81     34.35 o 
   0  -8   6      185.43      218.33     32.09 o 
   1  -8   6       49.66       45.03     15.52 o 
   2  -8   6       52.23       38.12     15.51 o 
   3  -8   6        2.74        5.60     21.96 o 
   4  -8   6      297.68      227.51     27.30 o 
   5  -8   6      114.34      127.00     20.22 o 
   6  -8   6       69.06      -34.16     47.48 o 
   7  -8   6        3.52       58.37     30.59 o 
   8  -8   6       19.95        3.00     27.21 o 
 -11  -7   6       32.34       27.90     21.47 o 
 -10  -7   6      235.24      251.14     22.82 o 
  -9  -7   6        6.48        3.85     13.56 o 
  -8  -7   6      353.79      386.66     24.66 o 
  -7  -7   6       12.54       32.18     14.00 o 
  -6  -7   6        4.54      -17.92     17.92 o 
  -5  -7   6        4.08       -3.74     11.27 o 
  -4  -7   6     1527.29     1511.98     31.84 o 
  -3  -7   6     2297.72     2259.46     47.09 o 
  -2  -7   6      520.20      577.72     28.81 o 
  -1  -7   6     1783.88     1798.29     43.54 o 
   0  -7   6      590.35      604.44     35.19 o 
   1  -7   6      542.37      528.23     37.73 o 
   2  -7   6        0.83       11.42     13.96 o 
   3  -7   6      135.84      141.29     18.24 o 
   4  -7   6      585.58      630.19     32.04 o 
   5  -7   6       26.80       15.01     18.47 o 
   6  -7   6       65.58      114.86     29.65 o 
   7  -7   6       99.52      119.93     31.72 o 
   8  -7   6        3.46       12.01     26.46 o 
   9  -7   6        0.55      -30.78     30.78 o 
 -11  -6   6       52.12       56.07     23.01 o 
 -10  -6   6      140.33      113.77     23.88 o 
  -9  -6   6        8.63        3.29     26.37 o 
  -8  -6   6       15.47        1.43     25.06 o 
  -7  -6   6      567.39      619.27     26.95 o 
  -6  -6   6      268.66      268.16     29.28 o 
  -5  -6   6       95.03      106.67     16.05 o 
  -4  -6   6     1324.58     1280.01     27.17 o 
  -3  -6   6      398.50      429.48     23.65 o 
  -2  -6   6     1559.48     1559.27     34.98 o 
  -1  -6   6     1725.60     1712.28     38.11 o 
   0  -6   6      825.88      772.00     47.95 o 
   1  -6   6       77.88       62.40     14.12 o 
   2  -6   6      126.62      104.09     15.83 o 
   3  -6   6       12.29       11.20     15.73 o 
   4  -6   6      630.74      631.85     29.91 o 
   5  -6   6      454.18      422.50     35.75 o 
   6  -6   6       39.62        5.26     21.21 o 
   7  -6   6      188.62      132.13     51.42 o 
   8  -6   6        2.49      -27.03     27.03 o 
   9  -6   6       85.77       97.03     31.91 o 
  10  -6   6        3.86       18.06     19.80 o 
 -11  -5   6      108.35      132.20     31.34 o 
 -10  -5   6       74.63      111.97     56.12 o 
  -9  -5   6        1.03        5.43     21.77 o 
  -8  -5   6       73.41       71.88     14.13 o 
  -7  -5   6      231.38      256.44     27.87 o 
  -6  -5   6      548.30      562.94     19.45 o 
  -5  -5   6      206.25      183.91     61.75 o 
  -4  -5   6     1098.37     1085.00     51.80 o 
  -3  -5   6     1950.31     1909.62     31.34 o 
  -2  -5   6       11.75       27.31     16.61 o 
  -1  -5   6      857.86      859.40     33.80 o 
   0  -5   6      587.78      550.98     33.78 o 
   1  -5   6      943.38      928.39     23.42 o 
   2  -5   6      794.04      865.67     24.01 o 
   3  -5   6      245.74      239.38     45.14 o 
   4  -5   6       34.49       23.61     29.75 o 
   5  -5   6     1002.24     1031.27     76.01 o 
   6  -5   6     1127.54     1100.74     45.42 o 
   7  -5   6      491.04      558.72     37.35 o 
   8  -5   6       75.76       68.32     27.03 o 
   9  -5   6       60.54       37.88     27.59 o 
  10  -5   6       62.77       86.31     25.69 o 
  11  -5   6        0.33        1.13     21.40 o 
 -11  -4   6      135.09      205.62     38.94 o 
 -10  -4   6      100.67      140.89     31.62 o 
  -9  -4   6      618.92      626.19     45.61 o 
  -8  -4   6      169.89      185.76     15.36 o 
  -7  -4   6        6.03       22.69     10.66 o 
  -6  -4   6      886.35      876.55     40.73 o 
  -5  -4   6       12.12        6.79     11.28 o 
  -4  -4   6     1133.41     1091.45     29.75 o 
  -3  -4   6     1850.32     1853.20     28.06 o 
  -2  -4   6     1285.26     1231.97     31.53 o 
  -1  -4   6     1014.91     1091.71     20.91 o 
   0  -4   6       24.14        3.47     12.01 o 
   1  -4   6      163.37      119.49     14.13 o 
   2  -4   6      691.54      640.94     19.02 o 
   3  -4   6      130.05      136.08     14.00 o 
   4  -4   6       24.82       28.82     16.03 o 
   5  -4   6      983.67      939.89     39.41 o 
   6  -4   6       23.40       36.97     21.58 o 
   7  -4   6      117.82       99.85     24.77 o 
   8  -4   6       70.44       61.45      7.69 o 
   9  -4   6      193.87      219.91     19.96 o 
  10  -4   6        9.73       43.10     17.09 o 
  11  -4   6       49.74       65.11     25.93 o 
 -11  -3   6      162.47      159.34     19.08 o 
 -10  -3   6      154.16      181.10     17.77 o 
  -9  -3   6      416.21      404.96     43.92 o 
  -8  -3   6      616.52      577.28     25.99 o 
  -7  -3   6      311.10      333.73     25.24 o 
  -6  -3   6       48.52       62.18     10.44 o 
  -5  -3   6     1462.53     1426.91     33.99 o 
  -4  -3   6      800.32      733.33     18.70 o 
  -3  -3   6       52.43       74.38     12.67 o 
  -2  -3   6      920.77      759.17     15.31 o 
  -1  -3   6      904.07      874.93     19.66 o 
   0  -3   6     1440.32     1420.64     33.13 o 
   1  -3   6     2901.57     2977.80     43.64 o 
   2  -3   6      589.03      608.90     43.35 o 
   3  -3   6      296.17      301.20     16.70 o 
   4  -3   6       83.57       54.44     12.25 o 
   5  -3   6     1241.16     1138.08     39.04 o 
   6  -3   6     1297.58     1440.25     71.32 o 
   7  -3   6       86.56       48.42     22.33 o 
   8  -3   6      288.95      270.59     22.88 o 
   9  -3   6        2.36       25.78     24.49 o 
  10  -3   6        0.22        4.60     22.15 o 
  11  -3   6        0.11       11.76     16.35 o 
 -11  -2   6      274.22      259.79     57.62 o 
 -10  -2   6      412.46      404.19     15.24 o 
  -9  -2   6      508.59      477.04     35.47 o 
  -8  -2   6      135.37      152.86     13.43 o 
  -7  -2   6       35.90       32.81     28.53 o 
  -6  -2   6     1271.91     1182.02     25.94 o 
  -5  -2   6      369.69      320.60     11.78 o 
  -4  -2   6     1136.53     1090.78     24.30 o 
  -3  -2   6      281.42      217.56     11.07 o 
  -2  -2   6     3958.22     4083.25     45.09 o 
  -1  -2   6    11286.68    11958.60    167.88 o 
   0  -2   6      140.20      166.19     22.15 o 
   1  -2   6        5.32        7.05      6.54 o 
   2  -2   6     1232.06     1257.67     23.19 o 
   3  -2   6     1585.02     1538.76     28.09 o 
   4  -2   6      119.73      189.37     18.58 o 
   5  -2   6      939.00     1055.88     34.91 o 
   6  -2   6      335.59      346.64     26.28 o 
   7  -2   6       36.38       29.35      8.69 o 
   8  -2   6      335.64      353.23      9.57 o 
   9  -2   6        5.71        3.98     14.16 o 
  10  -2   6        0.40       40.62     17.65 o 
  11  -2   6       15.02       -0.47     16.24 o 
  12  -2   6        0.60        0.46     19.89 o 
 -11  -1   6      342.70      433.35     33.03 o 
 -10  -1   6       20.46       13.98      9.20 o 
  -9  -1   6      246.02      203.64     17.30 o 
  -8  -1   6      575.21      563.25     18.02 o 
  -7  -1   6      466.16      434.89     18.33 o 
  -6  -1   6      420.84      412.02     16.35 o 
  -5  -1   6      203.42      353.53    100.03 o 
  -4  -1   6      187.17      187.03      8.39 o 
  -3  -1   6      721.26      679.26     11.79 o 
  -2  -1   6     2672.02     2719.88     29.11 o 
  -1  -1   6     6750.40     6810.55     73.97 o 
   0  -1   6     2064.89     1832.73     26.74 o 
   1  -1   6      147.23      139.35      7.28 o 
   2  -1   6     9753.19    10025.79    112.60 o 
   3  -1   6     3816.49     4114.79     52.26 o 
   4  -1   6      509.51      503.73     20.46 o 
   5  -1   6      733.09      731.76     26.65 o 
   6  -1   6       21.40       13.80      6.05 o 
   7  -1   6       10.95       13.41      7.23 o 
   8  -1   6      293.08      268.93     17.60 o 
   9  -1   6       12.40       24.79     14.65 o 
  10  -1   6        2.08       23.98     23.90 o 
  11  -1   6        2.60       15.24     14.88 o 
  12  -1   6        4.35       -8.02     16.26 o 
 -11   0   6       80.61       98.91     24.21 o 
 -10   0   6      154.39      154.44     19.61 o 
  -9   0   6      115.37      119.50     13.84 o 
  -8   0   6      213.03      210.40     13.58 o 
  -7   0   6      889.80      856.58     16.55 o 
  -6   0   6     2016.25     1989.09     30.40 o 
  -5   0   6       84.58       71.32      7.62 o 
  -4   0   6      505.20      425.83      9.93 o 
  -3   0   6      309.26      262.98     12.01 o 
  -2   0   6     1142.55     1114.94     17.39 o 
  -1   0   6     2006.66     1972.34     21.03 o 
   0   0   6        3.36        4.04     10.23 o 
   1   0   6      401.67      317.27      6.83 o 
   2   0   6       47.07       41.41      6.56 o 
   3   0   6     2017.14     2205.79     36.97 o 
   4   0   6     1816.65     1823.21     34.53 o 
   5   0   6      307.44      292.56     13.31 o 
   6   0   6      540.00      537.03     29.62 o 
   7   0   6      442.24      435.17     12.00 o 
   8   0   6      800.38      886.28     16.00 o 
   9   0   6        0.30       25.46     17.17 o 
  10   0   6        0.38        5.03     13.33 o 
  11   0   6        0.88       -9.40     14.15 o 
  12   0   6        5.45        5.82     23.65 o 
  13   0   6        8.59       38.85     25.34 o 
 -11   1   6       65.64       56.30     22.33 o 
 -10   1   6        4.01        2.83      8.85 o 
  -9   1   6       47.71       49.56     20.64 o 
  -8   1   6      329.27      343.74     18.84 o 
  -7   1   6      183.76      158.84     39.60 o 
  -6   1   6      350.07      376.80     34.81 o 
  -5   1   6      447.01      466.21      9.64 o 
  -4   1   6      592.22      578.08      9.44 o 
  -3   1   6     1063.79      928.57     11.89 o 
  -2   1   6     3852.48     3821.96     31.37 o 
  -1   1   6      804.30      818.05      8.51 o 
   0   1   6     4140.55     3824.84     28.02 o 
   1   1   6      881.83      779.02      8.10 o 
   2   1   6      470.80      537.88      9.41 o 
   3   1   6      819.57      781.20     14.24 o 
   4   1   6        9.83       20.17      7.58 o 
   5   1   6      675.10      660.54     16.04 o 
   6   1   6      293.88      306.20     11.35 o 
   7   1   6       57.09       73.25      9.48 o 
   8   1   6      348.66      362.14     11.60 o 
   9   1   6      148.23      174.17     18.58 o 
  10   1   6      207.67      234.28     19.99 o 
  11   1   6      169.93      179.00     19.01 o 
  12   1   6       24.29       27.91     17.74 o 
  13   1   6        7.42      -16.75     45.61 o 
 -11   2   6        4.88       13.70     33.22 o 
 -10   2   6       17.63       26.28     18.77 o 
  -9   2   6       14.68        1.41      6.27 o 
  -8   2   6      101.44      103.79     14.53 o 
  -7   2   6     1317.33     1285.66     29.76 o 
  -6   2   6     3074.53     3038.52     37.98 o 
  -5   2   6     1431.62     1346.23     20.15 o 
  -4   2   6      118.25      105.37      8.18 o 
  -3   2   6      508.47      518.94     12.87 o 
  -2   2   6     1041.62     1004.06     15.51 o 
  -1   2   6     6797.57     7137.60     73.61 o 
   0   2   6       23.43       57.05     11.82 o 
   1   2   6        4.78      -10.70     10.70 o 
   2   2   6     3140.98     3737.70     29.82 o 
   3   2   6       36.07       33.43      9.57 o 
   4   2   6     6939.25     7288.64     82.29 o 
   5   2   6      371.64      335.40     14.17 o 
   6   2   6     1561.31     1612.91     24.53 o 
   7   2   6      919.77      924.34     27.87 o 
   8   2   6      836.89      871.20     27.40 o 
   9   2   6      133.61      146.95     18.02 o 
  10   2   6       26.53       31.15     16.52 o 
  11   2   6       21.54       31.34     32.09 o 
  12   2   6      333.69      331.25     30.78 o 
  13   2   6        1.26       14.91     17.30 o 
 -11   3   6        0.34       -9.40     15.07 o 
 -10   3   6       10.61       12.86     16.84 o 
  -9   3   6       48.95       56.19     14.26 o 
  -8   3   6       41.48       39.64     11.17 o 
  -7   3   6      231.42      213.81     33.69 o 
  -6   3   6       29.89       30.65      7.48 o 
  -5   3   6      116.27      126.64      8.58 o 
  -4   3   6      866.11      832.78     24.30 o 
  -3   3   6     1982.60     1941.57     33.41 o 
  -2   3   6     1124.35     1087.76     12.19 o 
  -1   3   6    10779.43    11126.75     86.03 o 
   0   3   6      120.51      112.87     18.86 o 
   1   3   6       93.56       56.82     12.57 o 
   2   3   6    10171.83    10696.75     95.66 o 
   3   3   6      131.37      138.22      9.66 o 
   4   3   6       20.43        2.17      4.20 o 
   5   3   6      573.71      560.09     10.54 o 
   6   3   6      285.82      293.03     10.29 o 
   7   3   6     1442.52     1406.90     26.84 o 
   8   3   6      789.61      813.96     25.71 o 
   9   3   6        0.59        7.32     13.14 o 
  10   3   6      166.17      167.41     20.83 o 
  11   3   6       39.95       25.71     31.34 o 
  12   3   6      150.14      167.60     26.65 o 
  13   3   6        5.34       18.02     23.46 o 
 -10   4   6        3.25        9.50     13.33 o 
  -9   4   6       10.86       -0.75      9.20 o 
  -8   4   6       63.95       66.77      9.10 o 
  -7   4   6      180.82      204.04     15.01 o 
  -6   4   6      236.11      227.18     12.72 o 
  -5   4   6      248.90      207.56     11.29 o 
  -4   4   6      827.49      795.82     13.40 o 
  -3   4   6      773.19      721.08     11.43 o 
  -2   4   6        1.82       -0.24      3.87 o 
  -1   4   6     5456.30     5784.32     42.85 o 
   0   4   6      548.05      632.31     11.55 o 
   1   4   6      718.86      695.59     14.88 o 
   2   4   6     1447.96     1518.94     14.17 o 
   3   4   6     4283.96     4589.30     36.73 o 
   4   4   6     1001.57     1004.98     10.97 o 
   5   4   6      605.95      607.35      8.48 o 
   6   4   6     1777.99     1725.51     20.40 o 
   7   4   6      962.53      976.41     13.98 o 
   8   4   6      636.13      608.18     13.85 o 
   9   4   6       95.92       93.19     23.46 o 
  10   4   6      199.60      239.67     22.52 o 
  11   4   6       41.41       13.33     30.22 o 
  12   4   6      211.18      219.02     45.61 o 
  13   4   6        0.91      -12.01     22.15 o 
 -10   5   6       43.15       38.38     17.45 o 
  -9   5   6       20.27        9.45     12.95 o 
  -8   5   6      263.09      304.23     38.29 o 
  -7   5   6       72.93       54.39     14.74 o 
  -6   5   6       52.80       50.75      8.65 o 
  -5   5   6       72.13       71.26      7.29 o 
  -4   5   6      393.61      395.62      9.75 o 
  -3   5   6     1483.30     1470.81     17.66 o 
  -2   5   6      108.28      132.29      9.28 o 
  -1   5   6      618.52      544.80     10.61 o 
   0   5   6     1620.50     1548.02     15.05 o 
   1   5   6     3039.93     2903.05     21.28 o 
   2   5   6     2147.78     2248.69     19.34 o 
   3   5   6     2720.56     2729.01     21.45 o 
   4   5   6      665.42      653.62      8.55 o 
   5   5   6      824.10      796.33     10.80 o 
   6   5   6     1628.92     1593.19     18.67 o 
   7   5   6      314.85      319.27     10.68 o 
   8   5   6       91.47       89.43      9.96 o 
   9   5   6        0.94        8.68      9.06 o 
  10   5   6       31.97       31.93     11.82 o 
  11   5   6       93.48       84.08     35.66 o 
  12   5   6       20.65        1.69     30.03 o 
  13   5   6        4.90      -23.84     23.84 o 
 -10   6   6      119.13      114.40     18.36 o 
  -9   6   6       64.77       49.18     14.92 o 
  -8   6   6       47.31       38.81     16.35 o 
  -7   6   6       59.45       67.53     14.83 o 
  -6   6   6      109.55      101.49      8.48 o 
  -5   6   6      151.09      175.30     15.57 o 
  -4   6   6      407.35      374.35      9.02 o 
  -3   6   6     1471.89     1490.97     21.72 o 
  -2   6   6      547.18      578.49     17.77 o 
  -1   6   6     1300.80     1237.80     18.43 o 
   0   6   6        3.46        8.44      4.98 o 
   1   6   6      584.13      560.82     18.20 o 
   2   6   6      378.95      387.57      7.96 o 
   3   6   6      366.45      371.09      8.07 o 
   4   6   6      678.88      714.16      9.82 o 
   5   6   6       61.04       53.82     16.78 o 
   6   6   6       86.10      113.83      8.44 o 
   7   6   6      501.25      520.30     16.31 o 
   8   6   6      703.63      694.88     20.15 o 
   9   6   6      273.34      278.16     14.39 o 
  10   6   6       91.09       75.60     11.73 o 
  11   6   6       31.11       26.30     10.67 o 
  12   6   6       88.22       96.09     41.29 o 
  13   6   6        2.03       43.92     41.48 o 
  -9   7   6       93.69       97.64     31.25 o 
  -8   7   6       95.89      124.36     15.37 o 
  -7   7   6        1.58        6.54     10.60 o 
  -6   7   6      646.55      620.98     21.72 o 
  -5   7   6       20.79       29.06     10.35 o 
  -4   7   6      574.34      600.70     15.39 o 
  -3   7   6      576.03      578.07     13.79 o 
  -2   7   6      393.33      398.53     13.31 o 
  -1   7   6     2644.30     2473.81     27.06 o 
   0   7   6      271.79      336.56     17.91 o 
   1   7   6     1844.60     1811.10     18.58 o 
   2   7   6      999.01      910.90     13.03 o 
   3   7   6      250.01      227.14      7.10 o 
   4   7   6     1014.62      956.69     15.70 o 
   5   7   6      813.41      823.72     13.19 o 
   6   7   6        9.02       13.66      6.47 o 
   7   7   6       59.33       57.63      9.10 o 
   8   7   6       27.27       34.86      8.98 o 
   9   7   6       73.79       72.40      9.65 o 
  10   7   6      151.07      132.40     11.27 o 
  11   7   6      114.13      119.79     20.67 o 
  12   7   6       81.36       93.18     35.50 o 
  13   7   6       21.15       19.33     39.98 o 
  -9   8   6       16.05        9.99     14.06 o 
  -8   8   6       10.44       10.93     16.14 o 
  -7   8   6        7.90       -7.42     14.20 o 
  -6   8   6      187.53      191.22     13.97 o 
  -5   8   6      211.13      221.61     10.65 o 
  -4   8   6       32.43       59.70     13.68 o 
  -3   8   6     2006.45     2015.38     32.58 o 
  -2   8   6     1831.96     1895.46     30.65 o 
  -1   8   6      791.15      779.12     21.75 o 
   0   8   6      190.95      192.91     11.45 o 
   1   8   6      129.94      121.88      9.30 o 
   2   8   6      824.13      749.27     32.04 o 
   3   8   6      194.20      208.93      9.03 o 
   4   8   6      569.84      591.09     16.26 o 
   5   8   6        2.22       -2.93      6.22 o 
   6   8   6      506.60      501.52     15.40 o 
   7   8   6       49.03       79.54     25.52 o 
   8   8   6       50.77       64.86     12.81 o 
   9   8   6      229.67      263.74     16.23 o 
  10   8   6       78.67       94.38     13.04 o 
  11   8   6      248.88      241.14     21.11 o 
  12   8   6       60.11       60.27     11.04 o 
  13   8   6       10.13       21.70     16.34 o 
  -8   9   6       41.23       43.14     15.46 o 
  -7   9   6       13.30        4.05     20.36 o 
  -6   9   6      138.14      117.55     14.03 o 
  -5   9   6        0.30       19.45     10.55 o 
  -4   9   6       25.95       25.87     10.84 o 
  -3   9   6      563.87      560.84     18.70 o 
  -2   9   6      100.38      138.50     26.14 o 
  -1   9   6      584.76      604.04     19.54 o 
   0   9   6      912.32      891.26     21.41 o 
   1   9   6      399.86      403.89     20.79 o 
   2   9   6      242.39      266.14     12.25 o 
   3   9   6      359.77      351.14     13.27 o 
   4   9   6     1149.66     1128.12     18.06 o 
   5   9   6     2256.36     2287.67     28.42 o 
   6   9   6      642.87      642.95     22.73 o 
   7   9   6      298.54      315.74     30.82 o 
   8   9   6       11.97        6.82      9.67 o 
   9   9   6        2.33       11.13     12.33 o 
  10   9   6      166.18      181.80     20.28 o 
  11   9   6       57.01       35.10     11.71 o 
  12   9   6        7.42       20.31     16.38 o 
  -7  10   6        6.02       10.01      9.23 o 
  -6  10   6       84.90       58.50     13.20 o 
  -5  10   6      171.00      190.13     14.74 o 
  -4  10   6       78.41       57.19     12.69 o 
  -3  10   6      138.52      154.01     14.73 o 
  -2  10   6      120.42      129.23     10.65 o 
  -1  10   6       47.30       51.05     11.90 o 
   0  10   6      105.02      132.60     10.02 o 
   1  10   6       23.86       12.98     10.02 o 
   2  10   6       20.24       31.75      8.21 o 
   3  10   6      102.15      129.05      9.78 o 
   4  10   6     2593.04     2573.73     35.01 o 
   5  10   6      160.70      143.52     12.31 o 
   6  10   6     2512.76     2375.83     34.48 o 
   7  10   6      270.25      284.25     12.73 o 
   8  10   6       85.10       97.46     15.50 o 
   9  10   6      374.20      335.37     24.49 o 
  10  10   6        2.68       -4.20      9.14 o 
  11  10   6      227.57      227.72     25.71 o 
  12  10   6       24.14       53.25     13.66 o 
  -6  11   6        1.50       16.16     13.33 o 
  -5  11   6       77.08       82.99     18.41 o 
  -4  11   6       12.80       23.27     15.82 o 
  -3  11   6      142.85      116.07     25.15 o 
  -2  11   6        2.52        0.77     14.59 o 
  -1  11   6       73.37       69.25     11.72 o 
   0  11   6       31.85       38.49     10.62 o 
   1  11   6       23.12       20.49     10.01 o 
   2  11   6        3.94        8.78      9.19 o 
   3  11   6      138.60      158.84     11.52 o 
   4  11   6     1454.38     1507.38     46.20 o 
   5  11   6       32.52       52.12     13.79 o 
   6  11   6      771.67      748.34     28.53 o 
   7  11   6      342.27      325.13     27.22 o 
   8  11   6       83.51      114.87     14.20 o 
   9  11   6      174.78      221.10     15.62 o 
  10  11   6      371.17      378.98     21.30 o 
  11  11   6       37.80       49.18     13.74 o 
  -5  12   6       11.52       13.49     13.30 o 
  -4  12   6       33.53       19.70     15.95 o 
  -3  12   6       39.61       52.15     17.60 o 
  -2  12   6       20.70        8.00      9.58 o 
  -1  12   6       48.85       36.69     11.97 o 
   0  12   6       20.12       12.62     14.39 o 
   1  12   6        2.00        3.42      9.85 o 
   2  12   6        7.78       20.84      9.65 o 
   3  12   6      138.13      144.17     20.16 o 
   4  12   6      569.91      617.66     20.55 o 
   5  12   6      102.51      153.60     20.36 o 
   6  12   6      451.45      425.09     58.18 o 
   7  12   6      379.99      394.92     34.44 o 
   8  12   6       25.73       26.21     11.74 o 
   9  12   6        9.78        6.53     11.40 o 
  10  12   6      102.16      150.49     36.60 o 
  11  12   6      122.16      107.61     23.86 o 
  -4  13   6      138.44      160.53     60.62 o 
  -3  13   6      205.08      226.25     61.84 o 
  -2  13   6        0.25       -3.71      9.94 o 
  -1  13   6       17.77        0.88     10.61 o 
   0  13   6      158.90      222.31     19.97 o 
   1  13   6      207.36      246.19     23.08 o 
   2  13   6        5.15       15.65     11.41 o 
   3  13   6       47.80       76.75     28.43 o 
   4  13   6       31.21       32.34     11.85 o 
   5  13   6        4.56        2.93     11.93 o 
   6  13   6      323.04      312.32     20.64 o 
   7  13   6       49.70       23.88     16.76 o 
   8  13   6        0.57       20.06     17.45 o 
   9  13   6       22.11        3.87     22.18 o 
  10  13   6        2.62       -0.12     17.55 o 
  -3  14   6       41.64       32.09     39.60 o 
  -2  14   6        1.03        0.04     12.27 o 
  -1  14   6      104.99      120.47     21.19 o 
   0  14   6      131.86      149.16     20.16 o 
   1  14   6       75.50       65.85     14.39 o 
   2  14   6       31.40       27.59     17.91 o 
   3  14   6       88.09      101.24     24.69 o 
   4  14   6      283.81      317.00     65.22 o 
   5  14   6      130.75      200.83     51.80 o 
   6  14   6        6.16        1.82     11.68 o 
   7  14   6        8.34       -5.88     12.99 o 
   8  14   6       18.39        3.96     13.39 o 
   9  14   6       13.47       -7.03     13.25 o 
  -1  15   6       27.49       26.65     21.58 o 
   0  15   6       88.44      115.91     27.12 o 
   1  15   6      114.72       76.43     27.67 o 
   2  15   6       14.16       -2.11     12.23 o 
   3  15   6       33.07       32.21     12.69 o 
   4  15   6      110.27      174.21     65.03 o 
   5  15   6       30.50       15.08     18.96 o 
   6  15   6       27.73       -3.03     13.08 o 
   7  15   6       19.12       14.61     15.11 o 
  -3 -13   7        0.34      -19.14     27.21 o 
   0 -13   7        9.07       16.70     30.40 o 
  -6 -12   7       12.32       40.13     20.87 o 
  -5 -12   7      109.74      113.73     26.85 o 
  -4 -12   7       35.21        8.54     17.90 o 
  -3 -12   7        2.56       -8.72     17.85 o 
  -2 -12   7       46.35       71.28     21.65 o 
  -1 -12   7        7.97       12.77     26.37 o 
   0 -12   7       36.28       38.21     25.13 o 
   1 -12   7      113.18      137.26     29.99 o 
   2 -12   7       15.70       39.53     21.96 o 
   3 -12   7        2.77       13.81     20.64 o 
  -7 -11   7       17.48       21.84     31.83 o 
  -6 -11   7       47.30       43.86     19.16 o 
  -5 -11   7       22.04       34.51     18.35 o 
  -4 -11   7        2.97       28.20     17.30 o 
  -3 -11   7       18.11      -15.77     21.58 o 
  -2 -11   7      166.02      178.86     30.22 o 
  -1 -11   7      565.72      516.12     39.41 o 
   0 -11   7       91.09       71.88     27.59 o 
   1 -11   7       34.67       49.60     19.44 o 
   2 -11   7       53.38       29.51     23.77 o 
   3 -11   7       23.59       32.56     20.01 o 
   4 -11   7      120.07      105.28     24.69 o 
   5 -11   7       37.48       38.25     48.61 o 
  -8 -10   7        1.34       13.73     17.86 o 
  -7 -10   7        0.26       19.39     17.22 o 
  -6 -10   7        2.51       -5.87     26.42 o 
  -5 -10   7      101.40      107.28     24.72 o 
  -4 -10   7       23.91       41.14     22.33 o 
  -3 -10   7      134.52      147.14     19.34 o 
  -2 -10   7       86.66       94.81     18.45 o 
  -1 -10   7      302.16      354.23     25.34 o 
   0 -10   7       55.18       79.70     18.78 o 
   1 -10   7       47.36       26.90     17.30 o 
   2 -10   7       33.00       -2.21     20.06 o 
   3 -10   7      109.18      150.69     27.70 o 
   4 -10   7      109.25       91.00     37.13 o 
   5 -10   7       87.80       93.94     23.05 o 
   6 -10   7        0.53       -5.44     30.03 o 
  -9  -9   7       67.18       73.63     20.05 o 
  -8  -9   7       14.83      -20.36     20.36 o 
  -7  -9   7       21.62       26.99     16.70 o 
  -6  -9   7      131.55      131.17     18.75 o 
  -5  -9   7      534.96      568.02     29.37 o 
  -4  -9   7      204.71      182.75     71.32 o 
  -3  -9   7      552.38      483.84     30.97 o 
  -2  -9   7       35.70        7.88     18.20 o 
  -1  -9   7      351.80      387.45     47.48 o 
   0  -9   7      286.91      217.65     20.03 o 
   1  -9   7       47.48       77.25     21.20 o 
   2  -9   7       14.33       37.15     19.91 o 
   3  -9   7      115.96      132.22     25.47 o 
   4  -9   7       91.86       91.12     25.23 o 
   5  -9   7        6.82       56.52     25.12 o 
   6  -9   7       24.94       56.49     31.91 o 
   7  -9   7       40.54       32.66     31.53 o 
 -10  -8   7        2.25       -9.53     25.62 o 
  -9  -8   7        0.35        4.90     19.37 o 
  -8  -8   7       11.20       -3.78     18.12 o 
  -7  -8   7       11.57       38.23     15.76 o 
  -6  -8   7        3.09      -13.80     13.80 o 
  -5  -8   7      478.62      495.77     22.52 o 
  -4  -8   7        9.36        9.05     12.80 o 
  -3  -8   7       26.28        5.58     21.58 o 
  -2  -8   7        0.14       -5.01     12.37 o 
  -1  -8   7       35.94       32.99     21.58 o 
   0  -8   7        6.19       13.48     23.08 o 
   1  -8   7      131.99      153.46     18.29 o 
   2  -8   7       17.50       42.96     15.88 o 
   3  -8   7        4.06        1.40     13.41 o 
   4  -8   7       58.46       77.37     23.53 o 
   5  -8   7       34.24       19.45     20.01 o 
   6  -8   7      124.28      110.36     32.09 o 
   8  -8   7        0.49        0.19     26.46 o 
 -10  -7   7        1.91      -16.67     16.67 o 
  -9  -7   7       41.73      -11.59     25.90 o 
  -8  -7   7       72.35       63.90     16.30 o 
  -7  -7   7        7.85       17.58     25.62 o 
  -6  -7   7      793.45      712.50     24.38 o 
  -5  -7   7      438.47      484.37     25.62 o 
  -4  -7   7       35.14       35.95     14.55 o 
  -3  -7   7      347.27      321.85     23.15 o 
  -2  -7   7      132.44      109.37     18.23 o 
  -1  -7   7       10.26       -5.50     12.02 o 
   0  -7   7        2.24       -4.15     14.17 o 
   1  -7   7       68.64       75.60     19.32 o 
   2  -7   7       16.67       11.07     13.70 o 
   3  -7   7       59.48       40.71     15.26 o 
   4  -7   7       37.17       40.85     20.22 o 
   5  -7   7       44.33       26.21     16.11 o 
   6  -7   7      110.46      167.03     32.09 o 
   7  -7   7       58.86       58.56     28.71 o 
   9  -7   7        0.51       21.96     30.97 o 
 -10  -6   7       11.04      -12.35     25.72 o 
  -9  -6   7       62.88       91.75     16.91 o 
  -8  -6   7      104.50      117.15     20.59 o 
  -7  -6   7      225.80      210.69     22.21 o 
  -6  -6   7        1.02       -7.96     15.58 o 
  -5  -6   7      166.81      152.71     14.66 o 
  -4  -6   7       65.39       83.01     16.88 o 
  -3  -6   7        0.04       -8.45     13.70 o 
  -2  -6   7       67.40       74.78     16.91 o 
  -1  -6   7       99.13      102.44     13.94 o 
   0  -6   7        5.62       16.87     12.01 o 
   1  -6   7       15.69       14.86     15.50 o 
   2  -6   7      227.89      183.31     17.52 o 
   3  -6   7       65.92       37.17     14.64 o 
   4  -6   7      247.19      233.28     31.53 o 
   5  -6   7      186.13      227.54     24.30 o 
   6  -6   7     1611.96     1585.51     88.40 o 
   7  -6   7      198.17      216.39     33.03 o 
   8  -6   7        3.66       19.14     25.71 o 
   9  -6   7        3.23       55.55     30.97 o 
  10  -6   7       10.27      -12.14     17.80 o 
 -11  -5   7       40.68       68.73     49.45 o 
 -10  -5   7       58.63       51.99     19.35 o 
  -9  -5   7       56.85       67.13     15.69 o 
  -8  -5   7      222.91      275.49     18.04 o 
  -7  -5   7       74.94       84.76     13.73 o 
  -6  -5   7        0.95       -0.71     11.94 o 
  -5  -5   7      895.10      859.34     26.82 o 
  -4  -5   7       22.08       19.93     12.10 o 
  -3  -5   7        2.51       11.67     12.80 o 
  -2  -5   7       15.34        0.63     11.26 o 
  -1  -5   7      123.01      131.42     34.53 o 
   0  -5   7       98.01      111.91     17.64 o 
   1  -5   7      221.60      299.60     60.53 o 
   2  -5   7      724.77      702.78     22.20 o 
   3  -5   7      181.57      159.05     50.58 o 
   4  -5   7      190.56      221.32     21.78 o 
   5  -5   7        1.30        3.13     14.10 o 
   6  -5   7      895.58      887.72     42.98 o 
   7  -5   7       79.55      128.94     27.96 o 
   8  -5   7        1.54       71.32     27.21 o 
   9  -5   7       21.33       -6.50     17.02 o 
  10  -5   7        2.60       22.64     20.23 o 
 -11  -4   7       61.61       63.41     24.12 o 
 -10  -4   7       55.31       52.80     15.63 o 
  -9  -4   7       95.94      109.67     15.87 o 
  -8  -4   7       44.55       50.46     13.28 o 
  -7  -4   7      424.94      409.46     17.28 o 
  -6  -4   7      936.75      925.10     29.37 o 
  -5  -4   7       75.92       50.65     13.59 o 
  -4  -4   7      548.51      551.30     18.73 o 
  -3  -4   7       72.60       96.63     10.64 o 
  -2  -4   7       36.30       39.67     11.22 o 
  -1  -4   7      809.97      829.06     19.45 o 
   0  -4   7       29.64       33.53     15.95 o 
   1  -4   7      220.06      200.01     21.11 o 
   2  -4   7       13.21       24.02     13.31 o 
   3  -4   7      713.64      716.07     32.56 o 
   4  -4   7       22.92       32.79     14.08 o 
   5  -4   7       93.70       76.01     23.27 o 
   6  -4   7     6965.13     6941.48    145.45 o 
   7  -4   7       16.77       21.21     36.79 o 
   8  -4   7      140.33      174.48     23.65 o 
   9  -4   7      139.02      118.34     18.08 o 
  10  -4   7        0.28        7.58     16.05 o 
  11  -4   7       17.40       -1.09     27.86 o 
 -11  -3   7       52.45       38.08     10.53 o 
 -10  -3   7       55.99       81.53     29.28 o 
  -9  -3   7        0.59      -12.31     12.31 o 
  -8  -3   7       45.73       30.01     17.74 o 
  -7  -3   7       20.49       29.10     16.33 o 
  -6  -3   7      206.27      203.63     14.87 o 
  -5  -3   7      624.16      557.19     19.45 o 
  -4  -3   7      187.88      197.22     13.16 o 
  -3  -3   7      222.34      212.89     10.96 o 
  -2  -3   7      107.20      126.98      9.56 o 
  -1  -3   7      434.19      433.60     12.61 o 
   0  -3   7        4.70       17.88     10.03 o 
   1  -3   7       73.52       61.95      9.62 o 
   2  -3   7        9.59        3.09     10.09 o 
   3  -3   7      414.49      450.33     16.47 o 
   4  -3   7     1681.11     1607.45     30.15 o 
   5  -3   7        1.95       19.71     17.64 o 
   6  -3   7      193.36      137.38     24.40 o 
   7  -3   7     1023.08     1039.55     67.56 o 
   8  -3   7       13.40        1.29      7.35 o 
   9  -3   7       84.99       88.40      8.36 o 
  10  -3   7      206.38      262.24     21.50 o 
  11  -3   7        8.28       30.87     17.41 o 
 -11  -2   7       68.32       51.71     12.92 o 
 -10  -2   7      212.65      239.31     12.65 o 
  -9  -2   7      154.52      149.83     20.18 o 
  -8  -2   7       66.37       58.26     20.27 o 
  -7  -2   7       59.69       64.26     10.58 o 
  -6  -2   7       67.61       73.52     10.10 o 
  -5  -2   7       99.93       82.14     13.70 o 
  -4  -2   7       68.21       88.85     19.71 o 
  -3  -2   7      362.10      326.82     13.10 o 
  -2  -2   7       52.94       80.46      9.85 o 
  -1  -2   7     4696.56     4946.35     54.81 o 
   0  -2   7     2292.25     2232.62     27.45 o 
   1  -2   7      229.44      266.17     26.84 o 
   2  -2   7      258.70      293.33     13.38 o 
   3  -2   7      131.57      141.58     13.19 o 
   4  -2   7       15.21      -13.14     14.08 o 
   5  -2   7       39.18       28.71     16.52 o 
   6  -2   7      756.67      709.05     32.28 o 
   7  -2   7       48.28       41.67     17.55 o 
   8  -2   7      805.83      784.32     34.42 o 
   9  -2   7      190.67      182.11     14.79 o 
  10  -2   7       83.19       77.25     16.86 o 
  11  -2   7      156.54      188.52     26.87 o 
  12  -2   7       68.36       98.32     21.19 o 
 -11  -1   7       80.02       89.52     24.40 o 
 -10  -1   7      107.59      135.15     23.46 o 
  -9  -1   7      402.98      381.70     15.56 o 
  -8  -1   7       61.63       81.88     14.73 o 
  -7  -1   7        1.24       14.84      8.98 o 
  -6  -1   7        1.16        9.80      9.82 o 
  -5  -1   7      135.06      134.75      9.35 o 
  -4  -1   7        1.88        5.70      5.85 o 
  -3  -1   7     1255.83     1242.63     45.42 o 
  -2  -1   7      609.06      636.20     20.74 o 
  -1  -1   7     2082.13     2210.70     24.42 o 
   0  -1   7       38.02       56.40      9.91 o 
   1  -1   7     1422.66     1346.01     44.67 o 
   2  -1   7     1180.42     1280.68     22.05 o 
   3  -1   7       51.35       51.52      9.46 o 
   4  -1   7        8.58       -9.20     11.45 o 
   5  -1   7        7.47       -6.76     13.70 o 
   6  -1   7       46.48       42.32      7.84 o 
   7  -1   7      194.44      206.43     16.41 o 
   8  -1   7       40.34       36.18      5.37 o 
   9  -1   7       89.23       77.13      9.73 o 
  10  -1   7        0.74      -16.45     17.31 o 
  11  -1   7      119.49      116.11     18.68 o 
  12  -1   7       88.91       70.49     19.82 o 
 -11   0   7      130.44      182.05     45.61 o 
 -10   0   7      124.06      151.69     18.99 o 
  -9   0   7     1072.67     1031.59     31.21 o 
  -8   0   7      552.23      505.33     16.98 o 
  -7   0   7       67.34       75.90     10.57 o 
  -6   0   7       42.35       58.05      7.24 o 
  -5   0   7        1.05        0.38      6.98 o 
  -4   0   7        2.31        3.68      5.21 o 
  -3   0   7      190.20      213.56     26.56 o 
  -2   0   7      347.79      365.18      8.97 o 
  -1   0   7      502.87      526.61      9.51 o 
   0   0   7      136.78      145.33      8.28 o 
   1   0   7      907.10     1013.69     14.30 o 
   2   0   7      246.18      223.41      9.10 o 
   3   0   7       14.88       26.84     15.58 o 
   4   0   7       80.17       88.98      8.82 o 
   5   0   7        0.32        5.99      7.48 o 
   6   0   7       28.20       31.06      7.42 o 
   7   0   7        0.44        0.08      7.14 o 
   8   0   7      140.50      140.18     24.15 o 
   9   0   7      171.08      177.19      8.21 o 
  10   0   7       22.25       -1.11     12.11 o 
  11   0   7       63.50       79.36     17.20 o 
  12   0   7       49.92       82.93     22.49 o 
 -11   1   7       74.30       91.77     24.21 o 
 -10   1   7       25.30       25.14     11.94 o 
  -9   1   7      289.84      277.18     15.86 o 
  -8   1   7      536.90      505.38     34.72 o 
  -7   1   7       33.57       41.52     12.95 o 
  -6   1   7        8.78       15.38      8.09 o 
  -5   1   7      792.75      732.12     14.68 o 
  -4   1   7      359.10      319.94     10.60 o 
  -3   1   7     1390.07     1454.06     16.32 o 
  -2   1   7      384.11      388.05     11.79 o 
  -1   1   7      268.71      291.87     10.21 o 
   0   1   7       15.99       17.65      2.08 o 
   1   1   7       97.69      127.91      9.71 o 
   2   1   7      320.09      349.03     13.14 o 
   3   1   7        7.34       24.31      6.01 o 
   4   1   7      207.49      208.59      6.43 o 
   5   1   7      185.58      155.02      7.17 o 
   6   1   7      725.55      713.22     17.51 o 
   7   1   7      454.51      453.23     12.27 o 
   8   1   7       53.25       52.70     11.05 o 
   9   1   7      172.85       75.85     47.77 o 
  10   1   7       84.40       65.06     14.37 o 
  11   1   7       10.42       12.76     36.41 o 
  12   1   7       39.51       62.11     17.85 o 
  13   1   7      129.03      115.78     27.50 o 
 -11   2   7        8.80       -6.38     19.14 o 
 -10   2   7      106.46       61.00     21.02 o 
  -9   2   7       12.88       23.16     12.67 o 
  -8   2   7      334.60      356.35     14.70 o 
  -7   2   7      246.00      262.45     11.70 o 
  -6   2   7      132.48      126.95      9.75 o 
  -5   2   7     1277.33     1304.38     29.25 o 
  -4   2   7      395.60      378.26     10.87 o 
  -3   2   7     1210.41     1240.67     22.62 o 
  -2   2   7      892.78      939.69     13.74 o 
  -1   2   7     2513.52     2725.94     28.81 o 
   0   2   7      540.15      515.55     21.21 o 
   1   2   7      545.53      510.67     20.08 o 
   2   2   7      580.17      568.15      6.28 o 
   3   2   7        4.29        2.69      4.67 o 
   4   2   7      594.77      574.95     22.36 o 
   5   2   7       44.74       61.52     16.23 o 
   6   2   7      234.37      250.36     19.24 o 
   7   2   7      766.40      805.57     41.48 o 
   8   2   7       87.24       95.84     17.92 o 
  10   2   7        0.36      -15.77     15.77 o 
  11   2   7       37.39       28.71     18.39 o 
  12   2   7       16.47       36.76     16.41 o 
  13   2   7       45.22       48.87     18.88 o 
 -10   3   7      106.97      136.30     17.44 o 
  -9   3   7       20.83       11.15      7.42 o 
  -8   3   7      198.90      192.66     12.31 o 
  -7   3   7      108.57      121.77      9.75 o 
  -6   3   7      305.31      341.74     17.64 o 
  -5   3   7      279.79      240.75     17.45 o 
  -4   3   7        4.51        4.27      5.79 o 
  -3   3   7     1913.37     1940.62     24.02 o 
  -2   3   7      836.30      874.74     38.47 o 
  -1   3   7     4354.09     4587.02     36.94 o 
   0   3   7     1171.92     1165.67     44.48 o 
   1   3   7       31.84       72.44     14.08 o 
   2   3   7     2131.85     2272.99     22.35 o 
   3   3   7      396.39      465.80     10.35 o 
   4   3   7      135.65      137.92     20.74 o 
   5   3   7        4.96       10.39      9.72 o 
   6   3   7      440.96      460.94     22.43 o 
   7   3   7      258.55      242.12     12.95 o 
   8   3   7      138.96      143.23     13.70 o 
   9   3   7        9.70        7.88     12.76 o 
  10   3   7        6.91      -15.39     15.39 o 
  11   3   7       48.69       39.04     18.77 o 
  12   3   7       18.27       37.72     36.60 o 
  13   3   7       50.23       56.87     25.34 o 
 -10   4   7       87.58       84.46     27.21 o 
  -9   4   7       50.23       70.03      8.74 o 
  -8   4   7      344.99      361.12     29.10 o 
  -7   4   7      155.77      187.06     12.31 o 
  -6   4   7     1838.02     1781.91     22.28 o 
  -5   4   7      109.54      105.80     10.25 o 
  -4   4   7       20.48       13.07      7.05 o 
  -3   4   7       21.22       15.26      5.37 o 
  -2   4   7      175.14      188.07     11.64 o 
  -1   4   7     2770.00     2864.48     20.66 o 
   0   4   7      591.66      561.94     11.41 o 
   1   4   7      154.33      180.10     15.58 o 
   2   4   7      768.27      814.32     10.48 o 
   3   4   7      835.17      897.53     10.74 o 
   4   4   7       84.64       86.00      4.21 o 
   5   4   7      233.99      259.70      9.14 o 
   6   4   7      847.49      847.18     13.19 o 
   7   4   7        8.43        6.31      7.44 o 
   8   4   7      300.24      279.21     21.68 o 
   9   4   7        0.48       -5.44     12.95 o 
  10   4   7       25.30       28.34     16.33 o 
  11   4   7      185.31      226.34     24.59 o 
  12   4   7        7.75       -3.38     31.15 o 
  13   4   7       18.80       -2.82     21.02 o 
 -10   5   7      167.04      173.11     18.70 o 
  -9   5   7      268.43      314.27     23.02 o 
  -8   5   7      429.07      446.46     15.26 o 
  -7   5   7      421.77      407.74     18.88 o 
  -6   5   7      276.31      250.13     17.40 o 
  -5   5   7     1128.74     1019.15     17.52 o 
  -4   5   7       69.86       61.17      7.87 o 
  -3   5   7      257.37      275.61      9.54 o 
  -2   5   7      250.62      243.14     13.60 o 
  -1   5   7       25.30       36.05      4.06 o 
   0   5   7      509.62      571.69     13.27 o 
   1   5   7      774.15      838.60     12.26 o 
   2   5   7      675.61      740.73      8.53 o 
   3   5   7      231.34      228.69     14.84 o 
   4   5   7      518.27      530.22      9.26 o 
   5   5   7        4.55       -0.33      4.66 o 
   6   5   7       21.59       24.78      5.42 o 
   7   5   7      122.42      126.17     10.29 o 
   8   5   7      679.75      640.13     20.93 o 
   9   5   7      815.63      798.21     41.10 o 
  10   5   7      165.94      171.31     28.62 o 
  11   5   7        1.64      -13.33     17.45 o 
  12   5   7      136.96      115.05     24.40 o 
  13   5   7        9.44      -25.90     38.85 o 
  -9   6   7      201.00      234.25     23.93 o 
  -8   6   7      967.89      964.92     51.71 o 
  -7   6   7       17.44       28.53     15.39 o 
  -6   6   7      556.36      558.13     13.01 o 
  -5   6   7       95.90      122.12     28.12 o 
  -4   6   7       58.55       66.50     10.46 o 
  -3   6   7      229.38      248.65      9.27 o 
  -2   6   7      144.14      131.74     11.81 o 
  -1   6   7      116.25      145.34     15.38 o 
   0   6   7       91.36       69.02      9.26 o 
   1   6   7       46.99       42.73      4.74 o 
   2   6   7      307.07      385.32     10.51 o 
   3   6   7       19.33       22.66      5.77 o 
   4   6   7      613.43      639.99     12.73 o 
   5   6   7       15.00       17.39      5.54 o 
   6   6   7      136.30      145.59      9.20 o 
   7   6   7     1160.55     1142.85     20.51 o 
   8   6   7       12.30       12.31      6.78 o 
   9   6   7      123.56      145.34     12.63 o 
  10   6   7       97.73       60.56     19.98 o 
  11   6   7       79.97       74.07     13.51 o 
  12   6   7      136.81       96.28     24.02 o 
  13   6   7       16.80       16.89     38.47 o 
  -9   7   7       79.78      106.49     50.39 o 
  -8   7   7      113.19      176.83     40.63 o 
  -7   7   7      419.93      433.73     17.60 o 
  -6   7   7        1.87       -8.12      8.12 o 
  -5   7   7      567.49      559.96     14.76 o 
  -4   7   7      497.64      483.91     14.13 o 
  -3   7   7      247.69      270.26     12.29 o 
  -2   7   7        6.71       -1.98      9.12 o 
  -1   7   7      160.52      173.92     31.92 o 
   0   7   7     1241.82     1329.53     19.02 o 
   1   7   7       40.98       37.82      5.20 o 
   2   7   7      864.65      798.99     16.42 o 
   3   7   7      106.61      108.32      8.64 o 
   4   7   7       38.79       42.41      7.51 o 
   5   7   7      658.57      667.08     12.99 o 
   6   7   7      295.09      301.53     16.13 o 
   7   7   7      624.63      597.57     15.22 o 
   8   7   7      575.45      585.95     13.45 o 
   9   7   7      172.49      170.14     17.37 o 
  10   7   7      361.68      334.17     33.29 o 
  11   7   7      198.75      188.86     11.03 o 
  12   7   7       80.44       84.69     20.18 o 
  13   7   7        6.67      -13.33     22.33 o 
  -8   8   7      100.76       87.34     15.10 o 
  -7   8   7       80.71      114.30     21.68 o 
  -6   8   7        6.23       10.10     16.82 o 
  -5   8   7      269.67      298.19     15.42 o 
  -4   8   7        0.59        5.84      6.17 o 
  -3   8   7      714.20      717.44     17.19 o 
  -2   8   7       92.23      120.13     16.67 o 
  -1   8   7      119.99      141.04      9.10 o 
   0   8   7       51.83       63.51      7.11 o 
   1   8   7       12.71       -4.16      8.90 o 
   2   8   7      310.70      328.76      9.02 o 
   3   8   7      177.18      174.98     23.74 o 
   4   8   7       69.38       92.94     16.82 o 
   5   8   7      266.97      245.60      9.59 o 
   6   8   7      164.84      153.50     10.91 o 
   7   8   7      235.13      258.95     21.42 o 
   8   8   7      385.23      358.40     13.57 o 
   9   8   7      143.90      142.32     16.82 o 
  10   8   7       87.33       81.62     10.34 o 
  11   8   7       90.11      101.75     13.44 o 
  12   8   7        1.31        3.13      8.36 o 
  -8   9   7       78.91       73.87     16.70 o 
  -7   9   7      159.64      188.00     34.53 o 
  -6   9   7       54.94       41.16     13.42 o 
  -5   9   7      114.12       83.84      9.73 o 
  -4   9   7       42.95       45.60     15.01 o 
  -3   9   7      656.00      674.35     19.55 o 
  -2   9   7        0.59        7.28     11.13 o 
  -1   9   7       45.11       52.74     15.44 o 
   0   9   7       40.07       29.46     11.06 o 
   1   9   7      247.30      268.60     20.49 o 
   2   9   7      134.94      150.68      8.44 o 
   3   9   7      142.55      128.31      9.07 o 
   4   9   7      273.18      281.56     11.15 o 
   5   9   7      281.62      254.79     11.81 o 
   6   9   7     1379.57     1256.27     19.84 o 
   7   9   7      518.08      552.98     13.90 o 
   8   9   7        2.22        0.54      8.15 o 
   9   9   7        4.37       -8.73      8.73 o 
  10   9   7        1.68        1.65      9.67 o 
  11   9   7       32.47       15.86     11.08 o 
  12   9   7        6.24      -10.77     10.77 o 
  -7  10   7       47.85       45.74     22.24 o 
  -6  10   7       53.55       62.41     13.41 o 
  -5  10   7      224.18      219.62     30.22 o 
  -4  10   7       44.33       56.73     15.16 o 
  -3  10   7      486.18      493.36     20.46 o 
  -2  10   7      336.19      343.04     16.41 o 
  -1  10   7        2.77        5.27     12.16 o 
   0  10   7       17.04       26.33      8.92 o 
   1  10   7        3.23       11.23      9.11 o 
   2  10   7       48.57       44.88      8.66 o 
   3  10   7      474.31      453.79     13.45 o 
   4  10   7       55.66       57.99     12.38 o 
   5  10   7     1061.71     1082.82     25.32 o 
   6  10   7      248.84      227.95     11.44 o 
   7  10   7       86.94       76.39     11.49 o 
   8  10   7        1.14       11.68     10.03 o 
   9  10   7        5.47       27.02     19.83 o 
  10  10   7       11.30       23.14     11.87 o 
  11  10   7        9.52        2.51     14.80 o 
  12  10   7       18.54       22.55     15.53 o 
  -6  11   7       76.50       59.14     15.02 o 
  -5  11   7      173.70      226.32     22.15 o 
  -4  11   7       67.53       46.13     16.05 o 
  -3  11   7      264.97      273.15     28.85 o 
  -2  11   7      541.90      567.49     20.42 o 
  -1  11   7      723.64      690.98     22.57 o 
   0  11   7        0.25        0.50     10.28 o 
   1  11   7        0.60       17.14      7.71 o 
   2  11   7      188.33      188.30     19.19 o 
   3  11   7        5.27       12.85      8.43 o 
   4  11   7      453.79      431.38     19.05 o 
   5  11   7        0.02        6.73      8.69 o 
   6  11   7      103.67       80.40     19.75 o 
   7  11   7       78.62       71.14     15.44 o 
   8  11   7       47.16       42.44     11.21 o 
   9  11   7       18.22       30.17     11.61 o 
  10  11   7       56.43       77.90     15.12 o 
  11  11   7       16.73       15.54     16.18 o 
  -5  12   7      185.83      202.43     17.93 o 
  -4  12   7       43.15       37.56     16.74 o 
  -3  12   7       10.80       10.64     15.26 o 
  -2  12   7      287.09      302.64     62.87 o 
  -1  12   7      286.55      324.79     22.14 o 
   0  12   7       26.34       21.57     14.90 o 
   1  12   7       22.24       27.83     12.99 o 
   2  12   7        0.60        7.51     11.99 o 
   3  12   7       42.54       37.76     10.07 o 
   4  12   7        5.47        9.96     10.44 o 
   5  12   7       52.76       49.31     11.04 o 
   6  12   7       13.14       10.45     33.03 o 
   7  12   7        1.03       15.17     12.90 o 
   8  12   7      238.56      172.02     26.65 o 
   9  12   7        2.98        5.76     11.60 o 
  10  12   7      120.03      129.34     14.41 o 
  11  12   7       20.82       -5.41     15.93 o 
  -4  13   7       69.94       60.21     22.71 o 
  -3  13   7       68.80       68.41     16.16 o 
  -2  13   7      288.89      280.28     22.86 o 
  -1  13   7      139.29      105.22     14.52 o 
   0  13   7       21.38       40.60     11.37 o 
   1  13   7        7.63        7.95     13.12 o 
   2  13   7       24.76       12.10     12.14 o 
   3  13   7       98.00       80.40     16.14 o 
   4  13   7        0.62        1.92      9.49 o 
   5  13   7        1.21      -13.30     13.91 o 
   6  13   7        4.90      -12.10     12.93 o 
   7  13   7        3.10       -6.43     21.58 o 
   8  13   7      183.65      125.84     18.75 o 
   9  13   7       62.11       46.48     15.38 o 
  10  13   7        1.82        8.46     25.88 o 
  -2  14   7       14.72       35.83     29.09 o 
  -1  14   7       13.57       13.65     21.20 o 
   0  14   7      222.80      246.20     28.34 o 
   1  14   7       12.13       10.82     10.08 o 
   2  14   7       28.31       35.76     13.34 o 
   3  14   7        4.54        1.80     10.25 o 
   4  14   7       12.56       13.75     15.86 o 
   5  14   7       38.78        6.47     19.15 o 
   6  14   7        1.21        7.37     20.34 o 
   7  14   7       53.74       21.07     17.42 o 
   8  14   7        0.00       -5.36     22.00 o 
   9  14   7       48.68       32.74     26.65 o 
   0  15   7       54.82       49.69     14.80 o 
   1  15   7       94.48       82.05     13.76 o 
   2  15   7        2.55        3.32     11.80 o 
   3  15   7        5.87       18.64     15.50 o 
   4  15   7       90.40       61.58     17.56 o 
   5  15   7        0.70        4.34     12.29 o 
   6  15   7        0.03      -13.51     13.51 o 
   7  15   7        9.87        8.97     17.59 o 
  -2 -12   8       11.43        3.94     26.84 o 
  -1 -12   8       49.26       60.43     30.97 o 
   0 -12   8        4.86       -6.57     29.09 o 
   1 -12   8       89.71       89.49     24.77 o 
   2 -12   8       14.74       23.08     28.53 o 
  -6 -11   8      198.27      159.76     44.29 o 
  -5 -11   8       95.17       70.41     65.78 o 
  -4 -11   8      270.59      261.16     30.75 o 
  -3 -11   8       26.66       60.81     29.28 o 
  -2 -11   8        1.65        4.69     23.84 o 
  -1 -11   8      368.82      315.11     36.79 o 
   0 -11   8      269.93      243.23     34.72 o 
   1 -11   8       89.05      111.31     26.79 o 
   2 -11   8       19.80       -0.01     18.67 o 
   3 -11   8       16.59       24.48     20.05 o 
   4 -11   8        1.61        3.22     43.35 o 
  -7 -10   8      220.53      271.51     45.51 o 
  -6 -10   8      345.30      323.32     43.35 o 
  -5 -10   8       38.71       62.04     22.80 o 
  -4 -10   8       66.03       68.28     31.32 o 
  -3 -10   8       79.66       94.75     31.61 o 
  -2 -10   8       20.12        0.32     13.41 o 
  -1 -10   8      548.82      546.30     32.56 o 
   0 -10   8       99.03       83.18     35.94 o 
   1 -10   8      159.22      119.91     25.55 o 
   2 -10   8      116.25      104.94     28.71 o 
   3 -10   8      115.50       60.37     24.26 o 
   4 -10   8       46.56       66.53     38.85 o 
   5 -10   8        3.01       34.96     38.19 o 
  -8  -9   8       86.10       74.79     19.66 o 
  -7  -9   8       16.08       33.52     19.91 o 
  -6  -9   8      335.99      337.75     22.72 o 
  -5  -9   8        3.96       37.31     16.52 o 
  -4  -9   8       10.98       27.53     16.98 o 
  -3  -9   8        1.78       25.51     18.75 o 
  -2  -9   8      101.32      126.24     22.33 o 
  -1  -9   8      849.51      831.09     43.92 o 
   0  -9   8      470.99      407.02     23.74 o 
   1  -9   8       59.01       51.48     16.90 o 
   2  -9   8      242.57      266.08     22.61 o 
   3  -9   8       30.76       39.01     22.20 o 
   4  -9   8        0.19       -9.86     21.39 o 
   5  -9   8       78.46       91.66     25.39 o 
   6  -9   8        4.48       55.18     33.03 o 
  -9  -8   8      118.59       87.68     25.52 o 
  -8  -8   8      459.25      501.07     32.28 o 
  -7  -8   8      193.35      267.59     41.66 o 
  -6  -8   8      182.40      144.21     77.14 o 
  -5  -8   8      180.88      205.56     39.51 o 
  -4  -8   8        5.58        2.21     12.13 o 
  -3  -8   8       37.38       26.77     13.79 o 
  -2  -8   8      266.03      305.00     19.80 o 
  -1  -8   8      285.29      321.61     24.10 o 
   0  -8   8      132.06      132.83     23.46 o 
   1  -8   8       13.52       21.75     14.46 o 
   2  -8   8      214.90      204.35     24.02 o 
   3  -8   8      370.26      354.78     28.81 o 
   4  -8   8      263.33      226.83     27.72 o 
   5  -8   8       14.39       19.83     26.93 o 
   6  -8   8       13.54       24.21     47.11 o 
   7  -8   8        1.67       37.72     30.78 o 
  -9  -7   8       46.68       54.72     17.34 o 
  -8  -7   8       95.81       62.66     19.49 o 
  -7  -7   8      134.76      161.75     23.46 o 
  -6  -7   8      246.44      238.24     28.81 o 
  -5  -7   8      393.18      445.69     38.47 o 
  -4  -7   8        1.40       -2.88     13.45 o 
  -3  -7   8        1.28        2.38     10.95 o 
  -2  -7   8      370.52      382.53     49.36 o 
  -1  -7   8      369.75      331.30     18.62 o 
   0  -7   8      418.08      430.31     24.41 o 
   1  -7   8      254.97      283.04     22.38 o 
   2  -7   8       11.26       35.65     14.52 o 
   3  -7   8       48.98       28.71     18.44 o 
   4  -7   8      159.52      195.55     24.50 o 
   5  -7   8       49.45       57.47     20.81 o 
   6  -7   8       28.42       55.37     27.59 o 
   7  -7   8        3.80      -24.40     27.21 o 
   8  -7   8      284.37      377.42     43.17 o 
 -10  -6   8        1.02       -4.98     17.55 o 
  -9  -6   8      444.78      539.08     27.68 o 
  -8  -6   8      158.68      154.58     21.30 o 
  -7  -6   8      974.92      913.35     32.39 o 
  -6  -6   8     1204.96     1131.65     34.17 o 
  -5  -6   8       45.93       49.21     12.63 o 
  -4  -6   8      147.85      158.21     36.13 o 
  -3  -6   8      142.81      151.07     17.17 o 
  -2  -6   8      299.44      290.17     34.91 o 
  -1  -6   8      574.63      548.15     42.79 o 
   0  -6   8      294.86      338.77     17.95 o 
   1  -6   8        2.26        7.60     14.77 o 
   2  -6   8       87.14      101.45     15.68 o 
   3  -6   8       49.58       60.65     18.66 o 
   4  -6   8        8.19       15.75     19.71 o 
   5  -6   8       48.22       56.35     16.49 o 
   6  -6   8        3.88      -21.77     23.27 o 
   7  -6   8       67.76       76.01     49.17 o 
   8  -6   8      202.62      187.30     34.35 o 
   9  -6   8       65.18       42.23     30.59 o 
 -10  -5   8        2.19        2.04     13.52 o 
  -9  -5   8      389.56      424.74     36.50 o 
  -8  -5   8       74.55       99.41     19.27 o 
  -7  -5   8      830.51      794.84     45.32 o 
  -6  -5   8     2483.49     2428.19     81.73 o 
  -5  -5   8     1015.92     1023.75     23.89 o 
  -4  -5   8       56.86       57.56     11.63 o 
  -3  -5   8     1423.50     1383.62     46.17 o 
  -2  -5   8      716.48      655.81     19.82 o 
  -1  -5   8     1511.86     1512.16     44.48 o 
   0  -5   8      675.89      668.18     27.12 o 
   1  -5   8      946.61      874.54     59.49 o 
   2  -5   8      262.86      229.50     43.07 o 
   3  -5   8       19.53       14.92     15.60 o 
   4  -5   8      467.58      502.75     21.80 o 
   5  -5   8        7.04       14.20     13.24 o 
   6  -5   8       29.47       26.46     38.66 o 
   7  -5   8       44.67       27.21     23.84 o 
   8  -5   8      222.55      155.59     51.42 o 
   9  -5   8        0.41        7.13     24.40 o 
  10  -5   8       54.52       30.15     18.67 o 
 -10  -4   8        0.79       -4.70     15.64 o 
  -9  -4   8      363.11      437.05     38.19 o 
  -8  -4   8      705.92      619.65     22.49 o 
  -7  -4   8      769.34      730.21     25.30 o 
  -6  -4   8     1036.21      988.65     23.03 o 
  -5  -4   8     1409.85     1466.31     37.44 o 
  -4  -4   8      377.65      393.03     15.06 o 
  -3  -4   8     2169.55     2126.97     44.49 o 
  -2  -4   8      942.46      851.53     23.71 o 
  -1  -4   8       84.28       62.17     10.53 o 
   0  -4   8      599.74      555.46     20.62 o 
   1  -4   8     1991.17     1980.25     38.12 o 
   2  -4   8      200.46      214.41     14.93 o 
   3  -4   8      138.61      208.28     37.82 o 
   4  -4   8      565.78      509.35     24.61 o 
   5  -4   8       77.52       37.54     35.85 o 
   6  -4   8      725.71      762.16     37.16 o 
   7  -4   8      873.06      906.11     42.42 o 
   8  -4   8      130.57      114.48      9.67 o 
   9  -4   8        9.09       29.22     15.51 o 
  10  -4   8       10.44        5.87     19.98 o 
 -11  -3   8        0.36        5.94     22.71 o 
 -10  -3   8       44.40       33.70     18.03 o 
  -9  -3   8      577.35      577.09     22.64 o 
  -8  -3   8      674.03      661.95     21.58 o 
  -7  -3   8       29.36       35.83     13.32 o 
  -6  -3   8      235.13      260.09     18.11 o 
  -5  -3   8      915.48      862.11     24.87 o 
  -4  -3   8      244.00      234.40     23.65 o 
  -3  -3   8      557.70      497.87     22.41 o 
  -2  -3   8     2101.68     2110.53     33.56 o 
  -1  -3   8     1073.05     1058.81     19.63 o 
   0  -3   8     2286.75     2256.18     60.81 o 
   1  -3   8     4460.06     4739.58     65.27 o 
   2  -3   8      323.80      244.64     17.52 o 
   3  -3   8      658.24      616.52     18.41 o 
   4  -3   8      410.29      380.10     17.37 o 
   5  -3   8      113.37       98.72     21.77 o 
   6  -3   8        0.46       -6.76     18.39 o 
   7  -3   8       58.63       76.95     22.33 o 
   8  -3   8        0.85       -6.73      6.73 o 
   9  -3   8        3.81       -7.47      8.53 o 
  10  -3   8        3.34      -20.63     29.75 o 
  11  -3   8        8.93       -2.88     15.47 o 
 -11  -2   8        9.87        6.43     11.72 o 
 -10  -2   8       30.05       65.09     13.07 o 
  -9  -2   8       74.03       76.12     15.86 o 
  -8  -2   8      696.57      627.72     20.14 o 
  -7  -2   8        5.56        5.17     10.60 o 
  -6  -2   8       59.83       81.76     10.47 o 
  -5  -2   8      584.73      594.27     15.26 o 
  -4  -2   8     1669.26     1634.99     28.40 o 
  -3  -2   8      202.83      220.86     16.23 o 
  -2  -2   8      111.47      127.08     26.56 o 
  -1  -2   8     1639.93     1457.44     35.47 o 
   0  -2   8      652.06      682.70     49.55 o 
   1  -2   8     1353.36     1311.30     40.16 o 
   2  -2   8      286.40      318.99     14.55 o 
   3  -2   8       60.18       48.30     14.73 o 
   4  -2   8       13.97       29.28     15.39 o 
   5  -2   8       46.14       28.34     16.70 o 
   6  -2   8     1284.59     1288.98     41.29 o 
   7  -2   8     1176.96     1112.91     55.83 o 
   8  -2   8       83.93       73.22     11.42 o 
   9  -2   8       46.86       53.05      8.42 o 
  10  -2   8       27.76       61.12     41.76 o 
  11  -2   8        8.12       25.03     19.51 o 
 -11  -1   8       16.22       32.47     22.33 o 
 -10  -1   8       60.85       47.80     12.20 o 
  -9  -1   8      153.75      175.07     21.06 o 
  -8  -1   8      149.49      151.37     17.85 o 
  -7  -1   8        7.67       22.94     11.34 o 
  -6  -1   8        5.71       16.33     10.37 o 
  -5  -1   8      218.49      218.86     21.02 o 
  -4  -1   8     1422.56     1313.67     19.92 o 
  -3  -1   8       57.08       70.05      8.26 o 
  -2  -1   8     2665.32     2472.45     62.78 o 
  -1  -1   8     1580.14     1616.97     22.41 o 
   0  -1   8     2419.53     2355.51     48.61 o 
   1  -1   8      285.54      288.22      8.95 o 
   2  -1   8      901.52      732.96     45.79 o 
   3  -1   8     1272.27     1165.68     19.62 o 
   4  -1   8      626.65      686.90     24.77 o 
   5  -1   8       24.28       33.78     15.01 o 
   6  -1   8     1271.53     1268.97     37.63 o 
   7  -1   8      268.77      264.66     33.94 o 
   8  -1   8       22.49       29.50      6.78 o 
   9  -1   8       52.12       57.52      6.01 o 
  10  -1   8       92.46      102.31     16.63 o 
  11  -1   8        0.06       -1.91     28.81 o 
  12  -1   8        1.52      -23.09     23.09 o 
 -11   0   8       30.30       61.56     23.27 o 
 -10   0   8       26.33        8.60     12.86 o 
  -9   0   8      147.92      134.83     17.36 o 
  -8   0   8      294.69      303.48     13.33 o 
  -7   0   8       35.70       40.38     21.36 o 
  -6   0   8       46.50       66.28      7.62 o 
  -5   0   8      427.38      430.39     17.27 o 
  -4   0   8     1115.64     1106.21     18.75 o 
  -3   0   8      962.48      896.17     18.11 o 
  -2   0   8      329.27      259.30      8.60 o 
  -1   0   8       58.89       55.53     12.29 o 
   0   0   8      577.74      491.76      9.25 o 
   1   0   8      371.87      351.32     12.76 o 
   2   0   8     1311.58     1283.43     19.89 o 
   3   0   8       91.06       72.44     10.32 o 
   4   0   8      818.84      866.09     40.07 o 
   5   0   8       71.67       82.76      9.38 o 
   6   0   8      781.04      738.80     12.92 o 
   7   0   8      413.77      426.57     18.66 o 
   8   0   8      121.80      115.01      9.73 o 
   9   0   8        2.53       -7.81     12.98 o 
  10   0   8       34.64       25.21     13.39 o 
  11   0   8       26.04       11.37     17.64 o 
  12   0   8        0.26       -6.73     15.49 o 
 -10   1   8        1.23       -9.76      9.76 o 
  -9   1   8      115.41      113.57     11.92 o 
  -8   1   8       59.20       83.47     30.59 o 
  -7   1   8        2.22      -10.22     10.22 o 
  -6   1   8       58.80       98.44     17.01 o 
  -5   1   8      582.56      577.89     11.22 o 
  -4   1   8      330.10      315.08     14.02 o 
  -3   1   8      375.18      315.87      7.15 o 
  -2   1   8     2390.76     2317.93     23.57 o 
  -1   1   8       41.17       60.67      5.11 o 
   0   1   8     6214.36     5992.29     49.11 o 
   1   1   8     2156.54     2220.07     20.23 o 
   2   1   8       88.52      141.90     15.20 o 
   3   1   8       76.67      101.96      7.45 o 
   4   1   8      959.96      949.58     28.15 o 
   5   1   8      683.50      683.67     12.86 o 
   6   1   8      132.05      144.10     11.05 o 
   7   1   8      126.03      161.57     11.63 o 
   8   1   8      103.82      130.60     22.82 o 
   9   1   8      175.66      172.51     17.75 o 
  10   1   8        4.14      -12.98     12.98 o 
  11   1   8        6.88        9.95     17.05 o 
  12   1   8        0.36       -3.95     37.82 o 
 -10   2   8        3.72       39.98     19.71 o 
  -9   2   8      425.12      396.43     23.39 o 
  -8   2   8      178.77      197.25     20.07 o 
  -7   2   8      267.02      245.80     19.99 o 
  -6   2   8      335.65      362.44     15.87 o 
  -5   2   8       40.98       62.71     29.84 o 
  -4   2   8      174.34      184.06     12.01 o 
  -3   2   8      103.16      102.54     14.73 o 
  -2   2   8        7.10        8.76      8.70 o 
  -1   2   8      622.39      571.49     26.10 o 
   0   2   8       35.74       28.41      2.64 o 
   1   2   8     1259.93     1187.97     24.28 o 
   2   2   8     1702.93     1658.26     14.53 o 
   3   2   8      155.21      171.27      5.36 o 
   4   2   8     6020.84     6088.48     54.01 o 
   5   2   8     2907.44     2966.48     29.29 o 
   6   2   8      476.97      489.14     18.70 o 
   7   2   8      620.01      646.87     14.05 o 
   8   2   8       23.49       30.14      8.30 o 
   9   2   8       25.84       39.56     10.21 o 
  10   2   8      308.58      356.95     18.51 o 
  11   2   8        4.25       -1.13     11.58 o 
  12   2   8       15.80       -0.55     22.35 o 
  13   2   8       10.84       48.42     24.21 o 
 -10   3   8        2.73       25.36     14.21 o 
  -9   3   8      188.89      242.65     16.87 o 
  -8   3   8        0.47        9.12      9.28 o 
  -7   3   8      713.95      705.62     37.91 o 
  -6   3   8     1761.61     1690.14     30.03 o 
  -5   3   8      981.38      994.80     18.13 o 
  -4   3   8      273.14      278.67     16.15 o 
  -3   3   8      102.14      109.47      6.68 o 
  -2   3   8      891.74      891.56     24.02 o 
  -1   3   8     2657.76     2541.24     19.39 o 
   0   3   8     1035.78     1078.40     30.59 o 
   1   3   8      681.37      692.91     24.96 o 
   2   3   8      126.17      185.58     10.89 o 
   3   3   8      222.67      244.16      6.15 o 
   4   3   8     1471.82     1469.78     19.40 o 
   5   3   8     2627.58     2802.69     33.00 o 
   6   3   8     1806.67     1832.80     25.28 o 
   7   3   8      610.73      624.39     14.13 o 
   8   3   8      324.68      327.92     13.97 o 
   9   3   8      209.21      196.05     45.51 o 
  10   3   8        1.16       20.83     15.20 o 
  11   3   8       31.06       47.30     19.33 o 
  12   3   8       50.11       44.29     36.22 o 
  13   3   8        7.04       -6.06     17.55 o 
 -10   4   8        2.71       15.47     13.73 o 
  -9   4   8      154.59      158.70     29.27 o 
  -8   4   8      445.72      437.72     15.75 o 
  -7   4   8      547.14      515.34     24.69 o 
  -6   4   8      508.21      518.25     12.13 o 
  -5   4   8       46.01       53.66      7.66 o 
  -4   4   8      313.09      307.47      9.57 o 
  -3   4   8     2529.24     2548.30     26.12 o 
  -2   4   8       47.12       37.86      7.33 o 
  -1   4   8      913.41      956.62     18.75 o 
   0   4   8       10.47       17.27     14.08 o 
   1   4   8     2282.22     2207.96     54.24 o 
   2   4   8      408.09      328.30     29.93 o 
   3   4   8     1089.57     1142.88     14.66 o 
   4   4   8      879.15      966.69     17.86 o 
   5   4   8      644.94      709.81     13.99 o 
   6   4   8     1766.40     1686.79     20.24 o 
   7   4   8      777.70      799.06     23.27 o 
   8   4   8      238.35      216.98     17.92 o 
   9   4   8       37.35       45.98     14.83 o 
  10   4   8      320.12      310.42     23.84 o 
  11   4   8       28.04       50.11     19.33 o 
  12   4   8        9.30       -9.57     18.96 o 
  13   4   8       29.40       39.22     40.16 o 
  -9   5   8       43.68       29.34      8.30 o 
  -8   5   8       83.60       90.97     11.18 o 
  -7   5   8       52.22       33.75     15.40 o 
  -6   5   8      710.58      730.50     23.52 o 
  -5   5   8      252.85      252.75     10.85 o 
  -4   5   8      694.05      679.08     13.05 o 
  -3   5   8     2759.02     2670.57     29.61 o 
  -2   5   8      940.68      958.30     13.96 o 
  -1   5   8      603.61      601.32     10.02 o 
   0   5   8     2476.93     2388.10     20.07 o 
   1   5   8     2437.07     2435.52     42.42 o 
   2   5   8       41.60       31.41      3.38 o 
   3   5   8     1277.96     1262.69     20.24 o 
   4   5   8        7.33        1.59      2.97 o 
   5   5   8     1008.39      997.24     19.21 o 
   6   5   8      153.73      160.70      8.93 o 
   7   5   8       65.41       74.73     10.25 o 
   8   5   8        1.61       -6.89      6.89 o 
   9   5   8        2.47       -6.70      7.38 o 
  10   5   8       24.46       41.66     16.14 o 
  11   5   8       78.62       90.84     20.46 o 
  12   5   8       19.86        9.95     18.96 o 
  13   5   8       36.08       24.59     38.85 o 
  -9   6   8        0.70        7.43     15.34 o 
  -8   6   8       42.51       26.87      8.39 o 
  -7   6   8        0.51       -5.12      8.13 o 
  -6   6   8       55.85       50.58      7.98 o 
  -5   6   8       39.70       35.78      9.67 o 
  -4   6   8     1440.34     1411.68     17.94 o 
  -3   6   8      694.12      718.83     11.50 o 
  -2   6   8      530.07      515.75     11.44 o 
  -1   6   8      619.39      584.91      8.39 o 
   0   6   8      704.81      730.61      9.80 o 
   1   6   8     4957.87     5091.06     38.74 o 
   2   6   8        1.81        0.31      2.60 o 
   3   6   8      299.20      268.61      6.58 o 
   4   6   8      414.63      401.29     14.19 o 
   5   6   8        1.37        5.58      4.89 o 
   6   6   8     1147.28     1117.07     15.19 o 
   7   6   8      478.91      491.67     17.22 o 
   8   6   8       36.20       30.19      6.91 o 
   9   6   8       80.22       93.48     25.43 o 
  10   6   8       13.17        6.57     14.26 o 
  11   6   8        8.46       11.64     16.70 o 
  12   6   8        2.62       11.07     18.77 o 
  13   6   8       25.54      -17.64     21.96 o 
  -8   7   8        4.66       30.96     18.49 o 
  -7   7   8       36.75       38.88      8.69 o 
  -6   7   8       69.01       70.63      9.54 o 
  -5   7   8       55.72       50.63      9.14 o 
  -4   7   8      259.12      267.51      8.98 o 
  -3   7   8       85.86       78.34      9.69 o 
  -2   7   8     1081.67     1052.44     14.35 o 
  -1   7   8     2282.77     2159.30     25.19 o 
   0   7   8      132.87      161.06     12.38 o 
   1   7   8     3345.18     3420.87     29.72 o 
   2   7   8      748.09      689.70     10.28 o 
   3   7   8     1118.99     1139.06     15.84 o 
   4   7   8      355.89      330.45     12.48 o 
   5   7   8       91.17       67.63     18.01 o 
   6   7   8       92.51      127.76      9.51 o 
   7   7   8        8.97        5.74      7.33 o 
   8   7   8       19.79       16.89      7.15 o 
   9   7   8       11.17       25.35      8.81 o 
  10   7   8       11.40        3.05      7.71 o 
  11   7   8        1.94       -6.14     12.76 o 
  12   7   8       47.19       86.90     23.08 o 
  -8   8   8        3.27       -1.15     18.67 o 
  -7   8   8       64.20       55.68     12.37 o 
  -6   8   8       11.27       19.99     16.64 o 
  -5   8   8       53.56       52.98     10.98 o 
  -4   8   8      491.35      442.09     14.68 o 
  -3   8   8      108.64      119.57      7.50 o 
  -2   8   8      241.90      256.82     13.49 o 
  -1   8   8      271.20      242.59     21.13 o 
   0   8   8       33.35       24.13      7.36 o 
   1   8   8      333.30      357.66      8.70 o 
   2   8   8      358.07      339.07      8.49 o 
   3   8   8       19.63       11.16      6.85 o 
   4   8   8        2.99       -0.27      6.51 o 
   5   8   8      850.99      852.18     19.98 o 
   6   8   8     1771.55     1795.97     22.67 o 
   7   8   8      843.50      840.54     19.14 o 
   8   8   8       31.42       36.85     12.98 o 
   9   8   8       49.72       60.69      9.14 o 
  10   8   8       25.57       24.13     11.61 o 
  11   8   8        0.36        3.82      9.44 o 
  12   8   8        9.58        9.31     16.23 o 
  -7   9   8        1.19       19.85     11.80 o 
  -6   9   8       51.86       51.02     11.89 o 
  -5   9   8       25.32       20.25      8.18 o 
  -4   9   8        1.55        3.68     12.45 o 
  -3   9   8        8.45       15.63      9.65 o 
  -2   9   8       88.09       70.80     13.31 o 
  -1   9   8      761.49      717.80     18.73 o 
   0   9   8       95.42       77.46     18.14 o 
   1   9   8      377.77      370.03     10.06 o 
   2   9   8       37.85       51.70      9.10 o 
   3   9   8      367.35      390.68     14.11 o 
   4   9   8       24.43       12.65      5.88 o 
   5   9   8        0.99        0.94      5.89 o 
   6   9   8      818.95      838.39     15.47 o 
   7   9   8      106.08      106.11     21.92 o 
   8   9   8      401.89      476.01     15.07 o 
   9   9   8       31.21       17.57      8.78 o 
  10   9   8      182.89      233.95     25.73 o 
  11   9   8       50.38       68.77     14.06 o 
  12   9   8       24.53       45.45     16.46 o 
  -6  10   8       44.41       29.46     15.58 o 
  -5  10   8       10.67        2.69     11.00 o 
  -4  10   8      121.25       64.60     29.14 o 
  -3  10   8      192.38      170.75     14.15 o 
  -2  10   8       22.24       16.76     13.61 o 
  -1  10   8      431.27      453.28     24.96 o 
   0  10   8        5.66       -0.17      6.94 o 
   1  10   8       47.07       49.72     11.85 o 
   2  10   8        3.28        8.89      9.20 o 
   3  10   8       40.59       46.76      8.67 o 
   4  10   8      297.49      345.30     12.88 o 
   5  10   8      968.20     1004.06     17.21 o 
   6  10   8      808.10      845.62     18.22 o 
   7  10   8      439.77      479.37     14.72 o 
   8  10   8        3.68       -4.86      8.02 o 
   9  10   8      168.79      175.98     15.68 o 
  10  10   8      249.62      257.23     19.80 o 
  11  10   8       21.79       19.63     14.11 o 
  12  10   8        9.55        1.29     12.11 o 
  -6  11   8       74.78       73.98     11.72 o 
  -5  11   8       16.15       22.33      9.74 o 
  -4  11   8       49.47       35.76     12.60 o 
  -3  11   8      107.04      129.00     26.74 o 
  -2  11   8       80.77       87.94     13.16 o 
  -1  11   8     1075.70     1100.45     21.87 o 
   0  11   8       66.92       87.58     21.79 o 
   1  11   8      164.38      168.03     11.28 o 
   2  11   8        6.24       10.84      9.15 o 
   3  11   8      229.38      243.60     11.06 o 
   4  11   8      142.68      148.09     12.65 o 
   5  11   8       79.50      101.15     12.08 o 
   6  11   8      331.19      332.75     15.38 o 
   7  11   8       87.39       86.03     17.52 o 
   8  11   8      528.61      523.09     29.38 o 
   9  11   8        3.04       11.76     11.23 o 
  10  11   8       21.70       29.94     18.65 o 
  11  11   8        9.12       17.98     12.56 o 
  -5  12   8        5.61       10.72     22.82 o 
  -4  12   8       17.14       21.34     16.80 o 
  -3  12   8        9.22        4.99     11.57 o 
  -2  12   8       11.52       -5.51     12.71 o 
  -1  12   8      281.84      283.02     13.02 o 
   0  12   8       50.18       51.99     11.04 o 
   1  12   8      372.36      401.84     13.35 o 
   2  12   8      357.47      346.31     21.60 o 
   3  12   8      434.38      496.65     15.99 o 
   4  12   8      171.40      195.75     20.97 o 
   5  12   8      156.91      153.49     22.82 o 
   6  12   8      137.91      163.31     11.99 o 
   7  12   8      160.73      138.61     13.48 o 
   8  12   8      486.34      482.70     22.77 o 
   9  12   8        3.26        2.02      9.63 o 
  10  12   8        2.16        9.86     10.83 o 
  -3  13   8       11.27       11.38     17.01 o 
  -2  13   8        0.37        7.53     12.35 o 
  -1  13   8      333.28      316.14     17.80 o 
   0  13   8      145.38      162.29     17.72 o 
   1  13   8      122.59      137.16     11.52 o 
   2  13   8      181.86      183.98     30.71 o 
   3  13   8       25.26       27.78     11.21 o 
   4  13   8       53.79       47.60     11.42 o 
   5  13   8      299.81      305.21     18.63 o 
   6  13   8      147.07      121.61     33.18 o 
   7  13   8      283.69      308.90     45.74 o 
   8  13   8      229.70       94.11     70.57 o 
   9  13   8        0.28        9.11     16.43 o 
  10  13   8        4.61       19.33     21.96 o 
  -2  14   8       18.04       20.68     14.52 o 
  -1  14   8       33.72       41.30     11.69 o 
   0  14   8      194.85      204.51     19.76 o 
   1  14   8      174.11      189.55     21.36 o 
   2  14   8       53.01       56.23     11.79 o 
   3  14   8      155.81      127.09     46.46 o 
   4  14   8        9.71        4.77      9.29 o 
   5  14   8        4.22        4.12      9.56 o 
   6  14   8       36.55       22.36     10.90 o 
   7  14   8       25.26       20.64     13.15 o 
   8  14   8      504.34      500.99     30.01 o 
   0  15   8        1.97        1.17     12.88 o 
   1  15   8       12.78       18.51     23.15 o 
   2  15   8        8.78       50.03     56.49 o 
   3  15   8        4.48        1.35     11.71 o 
   4  15   8        9.55       29.18     11.53 o 
   5  15   8        0.51        8.69     12.34 o 
   6  15   8       35.29       55.52     30.65 o 
   7  15   8        6.63       45.15     14.89 o 
  -5 -11   9        6.43        8.91     17.49 o 
  -4 -11   9       22.48       33.62     22.58 o 
  -3 -11   9        5.11        2.26     26.84 o 
  -2 -11   9        0.33       -8.42     16.85 o 
  -1 -11   9       86.11      104.30     21.32 o 
   0 -11   9       46.01       37.18     26.74 o 
   1 -11   9       45.05       22.11     21.58 o 
   2 -11   9       53.50       59.39     21.99 o 
   3 -11   9        1.00        5.82     25.34 o 
  -6 -10   9       38.51       40.09     24.59 o 
  -5 -10   9       18.39       17.33     20.46 o 
  -4 -10   9       12.38        4.15     15.36 o 
  -3 -10   9       28.22       24.60     27.12 o 
  -2 -10   9       25.63       35.54     16.75 o 
  -1 -10   9      295.17      313.55     29.47 o 
   0 -10   9        5.25       19.89     23.65 o 
   1 -10   9        0.36       -1.77     22.43 o 
   2 -10   9       10.57       14.11     17.23 o 
   3 -10   9        9.21       12.68     19.33 o 
   4 -10   9        1.88       25.41     19.86 o 
   5 -10   9       12.14       12.95     27.59 o 
  -7  -9   9        0.98        7.20     15.91 o 
  -6  -9   9        0.51       -3.80     14.74 o 
  -5  -9   9       27.29       29.68     22.62 o 
  -4  -9   9      123.49      144.55     19.05 o 
  -3  -9   9       31.05       28.89     15.86 o 
  -2  -9   9      253.90      264.92     20.79 o 
  -1  -9   9      287.92      251.22    148.45 o 
   0  -9   9        6.17       36.60     20.37 o 
   1  -9   9       19.77       34.74     28.18 o 
   2  -9   9        1.06        6.13     26.15 o 
   3  -9   9        8.46       25.66     29.52 o 
   4  -9   9       10.90       -9.39     16.80 o 
   5  -9   9       25.93       46.46     21.68 o 
   6  -9   9       48.40       80.14     60.24 o 
  -8  -8   9       18.13       43.72     17.63 o 
  -7  -8   9       58.90       63.30     17.42 o 
  -6  -8   9       47.65       52.76     20.94 o 
  -5  -8   9        0.33        2.67     16.41 o 
  -4  -8   9       51.97       38.86     14.90 o 
  -3  -8   9       90.34       57.47     15.12 o 
  -2  -8   9      320.50      337.59     42.42 o 
  -1  -8   9      133.33      116.91     20.92 o 
   0  -8   9      121.60      127.37     17.32 o 
   1  -8   9      557.10      441.10     23.41 o 
   2  -8   9       29.63       60.91     21.00 o 
   3  -8   9      190.08      164.30     25.19 o 
   4  -8   9        9.95        3.64     14.96 o 
   5  -8   9       10.78      -17.55     20.60 o 
   6  -8   9        3.99       16.70     27.21 o 
   7  -8   9       15.03       27.78     52.55 o 
  -9  -7   9       29.59       25.78     19.46 o 
  -8  -7   9        1.94      -11.11     18.02 o 
  -7  -7   9      257.94      353.89     56.21 o 
  -6  -7   9        1.39       12.56     22.15 o 
  -5  -7   9        0.10       -1.35     11.26 o 
  -4  -7   9       11.80       15.04     16.06 o 
  -3  -7   9      526.60      505.90     20.87 o 
  -2  -7   9      123.06      110.49     15.15 o 
  -1  -7   9       60.85       75.96     24.86 o 
   0  -7   9        1.45       -8.71     12.01 o 
   1  -7   9      584.71      518.54     22.16 o 
   2  -7   9      434.56      431.84     38.85 o 
   3  -7   9        4.20        3.37     16.63 o 
   4  -7   9       66.71      101.79     27.31 o 
   5  -7   9      122.78      135.00     23.65 o 
   6  -7   9       19.49       26.84     25.71 o 
   7  -7   9       77.40      134.57     33.41 o 
   8  -7   9       52.62       17.45     29.28 o 
  -9  -6   9       30.53       11.47     15.17 o 
  -8  -6   9      380.33      336.33     50.49 o 
  -7  -6   9      156.08      186.98     17.48 o 
  -6  -6   9       20.38       25.09     22.33 o 
  -5  -6   9      184.75      189.64     18.47 o 
  -4  -6   9        7.29        7.41     12.23 o 
  -3  -6   9     1680.92     1630.69     45.92 o 
  -2  -6   9       70.38       78.79     12.91 o 
  -1  -6   9       11.15       -0.96     15.11 o 
   0  -6   9        6.79       -4.64     20.93 o 
   1  -6   9      758.97      703.90     25.99 o 
   2  -6   9      105.95      110.13     18.61 o 
   3  -6   9      297.59      279.37     27.49 o 
   4  -6   9      289.54      246.54     19.55 o 
   5  -6   9      191.37      187.83     23.66 o 
   6  -6   9       88.68      136.63     29.47 o 
   7  -6   9      159.97      125.37     31.15 o 
   8  -6   9      316.20      367.10     40.16 o 
   9  -6   9        5.98       36.97     30.59 o 
 -10  -5   9      215.92      238.33     27.43 o 
  -9  -5   9       11.11        3.88     17.05 o 
  -8  -5   9        1.51      -18.30     22.82 o 
  -7  -5   9      143.08      160.67     20.17 o 
  -6  -5   9        7.22       15.49     11.67 o 
  -5  -5   9        7.10       10.43     12.49 o 
  -4  -5   9        2.37       13.34     13.38 o 
  -3  -5   9     1712.36     1735.81     30.81 o 
  -2  -5   9      281.57      280.31     19.25 o 
  -1  -5   9      241.58      217.20     23.08 o 
   0  -5   9        0.18        9.80     10.54 o 
   1  -5   9      401.63      349.95     47.20 o 
   2  -5   9      384.37      315.24     28.81 o 
   3  -5   9       33.48       34.03     13.61 o 
   4  -5   9      256.60      225.73     36.32 o 
   5  -5   9      136.38      171.79     43.64 o 
   6  -5   9      177.79      229.34     29.28 o 
   7  -5   9      239.95      202.32     51.61 o 
   8  -5   9      446.59      308.36     36.60 o 
   9  -5   9       31.58        3.38     24.59 o 
 -10  -4   9        9.69       14.39     20.83 o 
  -9  -4   9        2.75       22.61     18.20 o 
  -8  -4   9      151.86      159.53     16.24 o 
  -7  -4   9       49.87       43.88     12.42 o 
  -6  -4   9      203.60      206.07     14.80 o 
  -5  -4   9        0.40        5.56     12.76 o 
  -4  -4   9      237.77      241.60     44.95 o 
  -3  -4   9      260.31      273.97     31.81 o 
  -2  -4   9      346.61      340.77     16.47 o 
  -1  -4   9       81.71       96.99     12.67 o 
   0  -4   9       18.88       27.26     10.15 o 
   1  -4   9      297.88      309.82     27.12 o 
   2  -4   9       81.17       64.03     15.55 o 
   3  -4   9      206.26      201.22     45.32 o 
   4  -4   9      661.49      682.90     22.41 o 
   5  -4   9       74.95       88.58     21.96 o 
   6  -4   9      263.11      255.62     28.15 o 
   7  -4   9       94.68      188.24     27.21 o 
   8  -4   9       30.40       19.44     19.42 o 
   9  -4   9       23.43       20.16     15.33 o 
  10  -4   9      100.14       98.20     25.60 o 
 -10  -3   9      180.61      210.43     19.86 o 
  -9  -3   9       24.80       17.87     22.71 o 
  -8  -3   9       29.83       12.44     11.68 o 
  -7  -3   9       69.43       74.86     12.37 o 
  -6  -3   9       30.07       -1.95      8.79 o 
  -5  -3   9        3.10       -6.77      8.52 o 
  -4  -3   9      976.92      891.15     39.79 o 
  -3  -3   9        7.36        4.13     13.06 o 
  -2  -3   9        3.91       20.09      7.98 o 
  -1  -3   9      282.72      322.36     12.42 o 
   0  -3   9      118.38      130.39     13.41 o 
   1  -3   9     1160.83     1140.62     54.52 o 
   2  -3   9        1.88      -16.64     16.64 o 
   3  -3   9       90.91      140.64     28.81 o 
   4  -3   9       93.92      151.38     55.55 o 
   5  -3   9       12.38       21.40     30.97 o 
   6  -3   9      354.40      408.76     47.67 o 
   7  -3   9        2.13        6.01     18.02 o 
   8  -3   9      440.09      475.73     15.68 o 
   9  -3   9        2.71        8.06      7.78 o 
  10  -3   9       68.25       85.50     24.59 o 
  11  -3   9        2.51       -2.42     32.47 o 
 -10  -2   9       86.67       95.33     16.19 o 
  -9  -2   9       80.88       75.04     14.55 o 
  -8  -2   9      102.54      142.77     26.84 o 
  -7  -2   9        5.17        8.74     13.61 o 
  -6  -2   9       39.56       52.20     15.86 o 
  -5  -2   9       46.84       64.99      9.42 o 
  -4  -2   9      364.63      350.23     21.58 o 
  -3  -2   9      323.44      324.64     13.02 o 
  -2  -2   9      117.03      115.34     10.79 o 
  -1  -2   9      633.70      600.72     21.01 o 
   0  -2   9       66.99       82.16      8.82 o 
   1  -2   9      391.07      347.62     12.28 o 
   2  -2   9        0.54        7.80     17.74 o 
   3  -2   9      279.72      300.03     15.94 o 
   4  -2   9      884.86      837.61     30.22 o 
   5  -2   9       84.58       83.33     19.14 o 
   6  -2   9       35.57       56.49     18.39 o 
   7  -2   9       49.35       62.20     13.49 o 
   8  -2   9      144.61      149.96     11.41 o 
   9  -2   9       74.66       81.74     10.62 o 
  10  -2   9       55.35       30.41     19.76 o 
  11  -2   9        4.27       24.48     37.16 o 
 -10  -1   9        5.93        6.31     10.98 o 
  -9  -1   9      124.58      124.80     16.19 o 
  -8  -1   9      102.59      101.81     10.37 o 
  -7  -1   9      235.80      204.71     21.48 o 
  -6  -1   9      104.12      121.50     13.12 o 
  -5  -1   9        2.16        8.41      7.32 o 
  -4  -1   9      159.99      174.87     14.73 o 
  -3  -1   9       15.76        8.84     10.19 o 
  -2  -1   9        0.64        0.32      8.65 o 
  -1  -1   9       22.31       16.54      5.50 o 
   0  -1   9        0.87       -2.05      9.10 o 
   1  -1   9      779.86      805.74     19.52 o 
   2  -1   9       18.07       19.89      7.02 o 
   3  -1   9       74.05       90.14      9.34 o 
   4  -1   9        5.37       12.76     12.76 o 
   5  -1   9      600.83      581.66     20.83 o 
   6  -1   9      372.96      323.33     13.47 o 
   7  -1   9      226.20      235.95      9.73 o 
   8  -1   9      716.62      692.85     17.48 o 
   9  -1   9      100.57       97.68     12.60 o 
  10  -1   9      127.33      156.16     25.34 o 
  11  -1   9       30.87       53.81     17.02 o 
 -10   0   9        0.64       -0.11     12.34 o 
  -9   0   9      293.49      280.81     15.56 o 
  -8   0   9       37.41       27.43      9.74 o 
  -7   0   9       72.79       99.70     10.17 o 
  -6   0   9       30.54       32.79      8.06 o 
  -5   0   9       10.95        9.80      8.82 o 
  -4   0   9       75.10       74.14     13.33 o 
  -3   0   9       27.75       31.67      7.01 o 
  -2   0   9      233.76      218.10     11.18 o 
  -1   0   9      122.93      103.50     15.95 o 
   0   0   9      152.78      148.74      8.54 o 
   1   0   9        0.64        1.44      4.94 o 
   2   0   9      957.90      889.21     28.25 o 
   3   0   9      109.42      146.01     21.21 o 
   4   0   9      523.08      526.20     26.65 o 
   5   0   9      274.36      270.45     12.47 o 
   6   0   9     1191.00     1157.80     16.85 o 
   7   0   9        0.33       -1.36      7.25 o 
   8   0   9      876.38      872.98     16.37 o 
   9   0   9      476.35      481.13     25.54 o 
  10   0   9       24.24       34.64     15.95 o 
  11   0   9       11.26        6.25     23.19 o 
  12   0   9        6.04       22.77     33.59 o 
 -10   1   9        2.67        3.32      9.54 o 
  -9   1   9      175.28      201.05     26.84 o 
  -8   1   9      260.77      265.88     32.56 o 
  -7   1   9      263.18      260.29     16.26 o 
  -6   1   9       26.59       41.43      7.76 o 
  -5   1   9       53.10       61.91     12.42 o 
  -4   1   9      276.98      277.40     27.16 o 
  -3   1   9      345.37      373.03     11.66 o 
  -2   1   9       61.12       67.08      5.37 o 
  -1   1   9        2.44       14.53      3.79 o 
   0   1   9       66.72       63.94      5.16 o 
   1   1   9       30.56       23.32      5.74 o 
   2   1   9      413.35      453.18     16.14 o 
   3   1   9      417.10      421.49     15.06 o 
   4   1   9      340.27      352.73      8.60 o 
   5   1   9      140.78      135.39     11.00 o 
   6   1   9        1.19       -2.88      8.07 o 
   7   1   9       38.02       69.09     20.66 o 
   8   1   9       21.38       27.42      7.35 o 
   9   1   9      607.52      647.45     23.21 o 
  10   1   9      150.61      166.88     10.69 o 
  11   1   9       23.93        9.35     13.44 o 
  12   1   9      113.05      104.83     28.62 o 
 -10   2   9        5.50        8.26     29.47 o 
  -9   2   9      181.04      184.31     25.24 o 
  -8   2   9      490.83      509.21     21.58 o 
  -7   2   9      524.15      496.93     38.19 o 
  -6   2   9      112.32      180.78     59.68 o 
  -5   2   9      223.81      263.62     22.99 o 
  -4   2   9      712.79      655.20     26.18 o 
  -3   2   9      366.78      427.96     11.48 o 
  -2   2   9       73.45       77.95      5.82 o 
  -1   2   9       13.55       20.85      3.45 o 
   0   2   9       93.61       86.66      4.74 o 
   1   2   9      155.11      152.80      9.19 o 
   2   2   9       39.86       36.87      8.69 o 
   3   2   9       15.81       22.18      4.25 o 
   4   2   9       38.56       39.31      4.65 o 
   5   2   9        4.00        3.64      7.08 o 
   6   2   9      412.94      400.18     12.07 o 
   7   2   9       75.87       79.51      8.65 o 
   8   2   9      189.86      180.78     10.74 o 
   9   2   9      247.18      244.42      9.49 o 
  10   2   9        7.85       12.92     11.95 o 
  11   2   9        1.07      -11.69     19.99 o 
  12   2   9       11.47      -23.65     23.65 o 
 -10   3   9        5.70       -9.57     13.07 o 
  -9   3   9      169.01      183.16     22.52 o 
  -8   3   9      122.57      140.59     14.17 o 
  -7   3   9      599.83      602.79     16.99 o 
  -6   3   9      718.85      761.98     26.72 o 
  -5   3   9     1110.09     1118.25     23.99 o 
  -4   3   9     1774.82     1706.12     27.08 o 
  -3   3   9       51.98       60.10      9.10 o 
  -2   3   9      126.50      119.36     16.89 o 
  -1   3   9      119.92      117.15      6.63 o 
   0   3   9       19.38       41.29     16.14 o 
   1   3   9       13.42        3.94     13.89 o 
   2   3   9      152.20      169.85     18.58 o 
   3   3   9      949.06      914.86     18.38 o 
   4   3   9      121.83      126.42      6.65 o 
   5   3   9       89.24       77.48      7.07 o 
   6   3   9      312.75      328.59     10.36 o 
   7   3   9       59.78       62.66      7.23 o 
   8   3   9       53.62       60.75      8.72 o 
   9   3   9        2.44       -4.18     10.14 o 
  10   3   9       15.59       20.24     11.62 o 
  11   3   9       47.36       66.08     15.30 o 
  12   3   9       12.28        2.95     14.36 o 
  -9   4   9       82.82       68.03     12.18 o 
  -8   4   9      308.16      315.51     20.14 o 
  -7   4   9      883.39      880.88     20.87 o 
  -6   4   9     1329.50     1218.79     33.22 o 
  -5   4   9      449.95      463.06     12.26 o 
  -4   4   9      465.98      438.77     16.28 o 
  -3   4   9        0.44        2.36      5.95 o 
  -2   4   9      108.17      105.89      4.79 o 
  -1   4   9      795.78      807.12     17.23 o 
   0   4   9      140.24      150.14     20.46 o 
   1   4   9      104.97      119.55     32.84 o 
   2   4   9      301.00      299.16     22.15 o 
   3   4   9      387.26      416.71     13.99 o 
   4   4   9      526.10      552.84     15.25 o 
   5   4   9        3.93        5.07     10.13 o 
   6   4   9      162.74      159.59     23.37 o 
   7   4   9       39.69       53.42     14.38 o 
   8   4   9       18.22        8.32     12.61 o 
   9   4   9      239.72      219.04     42.42 o 
  10   4   9        0.22      -15.20     15.20 o 
  11   4   9        8.08       -1.69     15.20 o 
  12   4   9        0.88        1.69     17.45 o 
  -9   5   9       47.85       44.39      9.44 o 
  -8   5   9       36.75       48.83      8.99 o 
  -7   5   9        0.93       -5.55      8.12 o 
  -6   5   9      765.22      736.37     17.01 o 
  -5   5   9      590.00      637.24     12.30 o 
  -4   5   9       65.89       81.04      7.18 o 
  -3   5   9      192.46      182.32      6.29 o 
  -2   5   9      801.89      795.36     27.56 o 
  -1   5   9       47.64       45.95      3.90 o 
   0   5   9      564.69      585.09     49.55 o 
   1   5   9      602.17      680.78     40.07 o 
   2   5   9       40.87       36.77     14.46 o 
   3   5   9      268.47      260.54     13.17 o 
   4   5   9       52.68       72.84      8.75 o 
   5   5   9      462.68      478.89     10.67 o 
   6   5   9      566.06      573.82     24.66 o 
   7   5   9      331.81      307.00     29.23 o 
   8   5   9       72.56       63.42     11.04 o 
   9   5   9       14.83       38.10     13.70 o 
  10   5   9        9.38        0.75     12.95 o 
  11   5   9        2.16        3.38     15.39 o 
  12   5   9        8.42        0.00     16.14 o 
  -9   6   9        0.69       17.51     16.07 o 
  -8   6   9      286.93      332.44     17.66 o 
  -7   6   9       29.99       23.77     12.00 o 
  -6   6   9       18.77       28.03      7.50 o 
  -5   6   9      170.65      161.91      9.74 o 
  -4   6   9       71.35       61.89      9.59 o 
  -3   6   9      559.42      542.77     10.81 o 
  -2   6   9      123.86      130.98     18.69 o 
  -1   6   9       64.04       70.87      6.15 o 
   0   6   9      168.98      152.06     10.72 o 
   1   6   9      161.15      205.14     39.32 o 
   2   6   9      204.79      263.26     28.78 o 
   3   6   9       10.20       11.09      3.48 o 
   4   6   9      117.19      135.36      7.05 o 
   5   6   9       21.06       30.78      4.71 o 
   6   6   9      121.80       93.23     10.28 o 
   7   6   9       19.65       22.74      8.37 o 
   8   6   9       49.80       37.37      8.84 o 
   9   6   9       91.56      111.07     14.36 o 
  10   6   9        2.36      -10.51     14.45 o 
  11   6   9        4.36       -2.82     15.58 o 
  12   6   9        9.70      -10.13     18.20 o 
  -8   7   9       23.19       15.59     14.91 o 
  -7   7   9        2.83        7.19      7.68 o 
  -6   7   9      167.46      160.65     13.58 o 
  -5   7   9       37.00       25.64      7.73 o 
  -4   7   9       10.38        3.90     12.64 o 
  -3   7   9      908.17      875.63     13.16 o 
  -2   7   9        2.80       12.22      6.95 o 
  -1   7   9       17.19       12.04      4.23 o 
   0   7   9      266.43      256.50      9.16 o 
   1   7   9      659.55      629.80     33.08 o 
   2   7   9        9.44        7.10      4.58 o 
   3   7   9       23.10       17.86      3.03 o 
   4   7   9       52.19       60.93      5.73 o 
   5   7   9      980.39     1048.80     20.32 o 
   6   7   9     1081.82     1106.41     15.46 o 
   7   7   9      126.34      122.86     14.98 o 
   8   7   9        1.19       12.43      6.80 o 
   9   7   9        2.56       10.98      8.18 o 
  10   7   9        0.59        4.89     13.33 o 
  11   7   9       33.20       27.14     10.17 o 
  12   7   9        8.31       69.82     21.96 o 
  -7   8   9      150.93      145.52     16.76 o 
  -6   8   9       86.66      104.47     37.67 o 
  -5   8   9      115.57      119.01     10.16 o 
  -4   8   9      128.07      163.28     13.01 o 
  -3   8   9      261.22      258.32     21.70 o 
  -2   8   9        3.66        0.69      4.04 o 
  -1   8   9        1.07       -9.12      9.12 o 
   0   8   9       33.72       27.61      8.67 o 
   1   8   9      301.53      281.27     12.68 o 
   2   8   9       24.95       22.40     10.53 o 
   3   8   9      230.66      267.98     18.10 o 
   4   8   9        1.76        5.61      5.44 o 
   5   8   9     1415.75     1396.41     17.74 o 
   6   8   9       90.68       93.08     10.65 o 
   7   8   9        0.10        2.43      6.98 o 
   8   8   9       65.32       59.96      8.44 o 
   9   8   9       66.92       72.92     10.61 o 
  10   8   9       57.46       53.14     11.41 o 
  11   8   9       70.19       79.77     12.67 o 
  12   8   9        1.00       43.53     32.09 o 
  -7   9   9      100.18       99.72     30.12 o 
  -6   9   9      434.37      435.45     17.15 o 
  -5   9   9      130.87      124.58     54.61 o 
  -4   9   9       52.23       44.80      7.90 o 
  -3   9   9       87.25      107.17     16.39 o 
  -2   9   9      210.39      211.58     13.07 o 
  -1   9   9      108.38      123.49      8.92 o 
   0   9   9      208.87      208.57     15.78 o 
   1   9   9      672.15      627.60     10.78 o 
   2   9   9       54.02       41.10      7.90 o 
   3   9   9      246.05      225.40     15.58 o 
   4   9   9       10.51        8.51      6.15 o 
   5   9   9        5.62        0.13      6.20 o 
   6   9   9     1170.82     1179.00     22.03 o 
   7   9   9       19.30       14.88      7.23 o 
   8   9   9        5.39       15.08      8.36 o 
   9   9   9      138.11      159.48     12.59 o 
  10   9   9       13.29       15.09     12.42 o 
  11   9   9       55.59       46.08     14.71 o 
  12   9   9       59.58       32.80     21.77 o 
  -6  10   9      201.21      201.79     19.44 o 
  -5  10   9      190.26      135.80     52.40 o 
  -4  10   9      255.11      229.30     15.66 o 
  -3  10   9       45.76       32.38     11.35 o 
  -2  10   9      171.85      173.44     12.79 o 
  -1  10   9      135.55      180.48     16.95 o 
   0  10   9      374.11      349.90     11.26 o 
   1  10   9      200.43      187.91      9.18 o 
   2  10   9      539.00      553.14     23.96 o 
   3  10   9      167.69      181.47      7.89 o 
   4  10   9      185.68      185.81     10.31 o 
   5  10   9       13.45        9.39      6.66 o 
   6  10   9      140.56      172.74     12.18 o 
   7  10   9        6.16        6.79      8.21 o 
   8  10   9        9.41       14.39     10.10 o 
   9  10   9        3.72       -6.34      9.66 o 
  10  10   9        9.52       15.24      9.67 o 
  11  10   9       52.56       66.08     15.58 o 
  -5  11   9      174.60      170.06     13.98 o 
  -4  11   9      159.81      189.77     29.45 o 
  -3  11   9        8.03        2.64     14.45 o 
  -2  11   9       95.66       81.34     32.00 o 
  -1  11   9      470.61      476.66     17.53 o 
   0  11   9       98.09       77.10     10.05 o 
   1  11   9      365.62      389.24     33.13 o 
   2  11   9        6.85        5.51      7.20 o 
   3  11   9      121.81      119.66     14.54 o 
   4  11   9      317.36      293.53     23.84 o 
   5  11   9        0.90        7.06     17.80 o 
   6  11   9       19.01       14.49      9.72 o 
   7  11   9       35.42       34.52     11.68 o 
   8  11   9        2.26       -1.11     10.93 o 
   9  11   9        3.18       -8.77     10.34 o 
  10  11   9        1.72        8.66     13.23 o 
  11  11   9       36.65       44.74     13.44 o 
  -4  12   9       33.53       28.55      9.87 o 
  -3  12   9        0.43       -1.77     10.91 o 
  -2  12   9        5.11        9.97     11.25 o 
  -1  12   9      348.01      365.35     22.95 o 
   0  12   9      125.79       96.47     11.26 o 
   1  12   9      106.54      113.88     14.99 o 
   2  12   9       76.23      121.40     15.92 o 
   3  12   9       76.56      110.48     30.95 o 
   4  12   9        5.45       10.54      8.75 o 
   5  12   9      130.04      116.29     12.25 o 
   6  12   9        3.00       -1.14      9.73 o 
   7  12   9        3.71       -1.56      7.65 o 
   8  12   9        0.04       -6.32      9.08 o 
   9  12   9        2.32        0.75      9.87 o 
  10  12   9        6.78        9.13     12.44 o 
  -3  13   9       30.43       22.22     13.71 o 
  -2  13   9       27.47       -0.92     21.21 o 
  -1  13   9      104.76       80.75     21.96 o 
   0  13   9       16.53        3.62      9.65 o 
   1  13   9        0.19       -3.74     17.03 o 
   2  13   9        0.80       11.04      9.25 o 
   3  13   9        8.41       -1.96      7.66 o 
   4  13   9        8.75       -3.40      9.42 o 
   5  13   9       29.09       33.62     11.27 o 
   6  13   9        7.86       16.68      9.52 o 
   7  13   9       31.64        3.27      9.16 o 
   8  13   9       65.91       38.77     19.53 o 
   9  13   9        4.54       38.95     11.94 o 
  -1  14   9       32.17       34.96     16.47 o 
   0  14   9       83.12       89.66     18.28 o 
   1  14   9        1.61       -5.45     13.49 o 
   2  14   9        3.75       -2.45      9.91 o 
   3  14   9        8.11       15.63      9.40 o 
   4  14   9        0.83        2.14     13.60 o 
   5  14   9        3.80       15.07     14.67 o 
   6  14   9       21.70       20.67     10.52 o 
   7  14   9        0.00       35.40     11.52 o 
   8  14   9        0.99       23.96     24.30 o 
   1  15   9       93.13       64.63     17.19 o 
   2  15   9        0.94        5.55      9.97 o 
   3  15   9       31.44       16.91     11.24 o 
   4  15   9        0.64       12.91     12.29 o 
   5  15   9        9.61       -8.84     20.71 o 
   6  15   9       23.88       48.78     21.49 o 
  -3 -11  10      108.83       91.02     29.09 o 
  -2 -11  10       68.47       67.38     27.96 o 
  -1 -11  10       79.50       59.04     20.89 o 
   0 -11  10        0.78      -14.92     18.45 o 
   1 -11  10      264.13      320.56     39.60 o 
  -5 -10  10       11.18       43.44     21.78 o 
  -4 -10  10      237.01      249.66     23.59 o 
  -3 -10  10      101.22      105.37     20.27 o 
  -2 -10  10        3.86        3.63     15.26 o 
  -1 -10  10       10.84       15.50     16.62 o 
   0 -10  10       59.08       24.73     17.64 o 
   1 -10  10      243.45      266.64     24.48 o 
   2 -10  10      134.24      142.30     49.64 o 
   3 -10  10        1.71        0.27     20.30 o 
  -6  -9  10      156.80      166.92     27.57 o 
  -5  -9  10      135.70      141.91     25.10 o 
  -4  -9  10      157.71      142.29     19.32 o 
  -3  -9  10      258.93      258.52     24.91 o 
  -2  -9  10      160.45      134.38     25.52 o 
  -1  -9  10        0.71      -21.02     21.02 o 
   0  -9  10       64.96       27.59     22.52 o 
   1  -9  10      134.45      139.83     19.90 o 
   2  -9  10       55.05       89.06     19.00 o 
   3  -9  10       91.78       85.74     19.99 o 
   4  -9  10        3.66        9.42     17.63 o 
   5  -9  10       24.86       29.58     24.33 o 
  -7  -8  10       66.67       74.80     18.61 o 
  -6  -8  10       39.71       62.87     21.77 o 
  -5  -8  10       77.26       61.81     38.10 o 
  -4  -8  10      345.77      349.82     26.99 o 
  -3  -8  10      272.18      281.82     29.09 o 
  -2  -8  10      128.08      164.77     17.92 o 
  -1  -8  10        5.52        2.66     12.53 o 
   0  -8  10      285.69      283.33     20.11 o 
   1  -8  10      586.34      590.97     41.19 o 
   2  -8  10      262.48      329.14     56.30 o 
   3  -8  10      182.90      212.07     20.87 o 
   4  -8  10        8.78       13.60     16.34 o 
   5  -8  10       15.89       21.84     17.94 o 
   6  -8  10        1.88        7.51     46.17 o 
  -8  -7  10       80.41       94.17     35.10 o 
  -7  -7  10      465.79      572.93     31.49 o 
  -6  -7  10       49.67       56.19     16.05 o 
  -5  -7  10      334.58      407.04     24.29 o 
  -4  -7  10      595.06      570.86     59.31 o 
  -3  -7  10      323.59      320.02     31.26 o 
  -2  -7  10      303.96      281.09     36.88 o 
  -1  -7  10      137.47      114.43     20.74 o 
   0  -7  10      166.89      209.94     66.16 o 
   1  -7  10       31.91       25.15     16.70 o 
   2  -7  10      181.58      208.46     28.15 o 
   3  -7  10      166.02      196.81     55.74 o 
   4  -7  10      160.94      162.18     32.37 o 
   5  -7  10      166.47      150.59     71.32 o 
   6  -7  10      110.29      163.28     32.84 o 
   7  -7  10       27.74        8.82     26.46 o 
  -8  -6  10        9.01        8.70     18.11 o 
  -7  -6  10      236.79      253.95     22.24 o 
  -6  -6  10      438.63      477.87     21.51 o 
  -5  -6  10      514.78      474.17     48.23 o 
  -4  -6  10      841.89      826.34     50.77 o 
  -3  -6  10       48.40       46.35     12.62 o 
  -2  -6  10        8.69       12.82     14.20 o 
  -1  -6  10      110.22      155.53     27.78 o 
   0  -6  10      141.78      132.64     18.01 o 
   1  -6  10      659.85      647.05     22.28 o 
   2  -6  10       63.31       95.86     18.87 o 
   3  -6  10      213.09      214.35     18.19 o 
   4  -6  10      255.53      228.56     19.45 o 
   5  -6  10       24.12       41.47     15.95 o 
   6  -6  10       14.30       30.40     24.40 o 
   7  -6  10       10.54       43.92     26.84 o 
   8  -6  10        6.55        9.76     26.09 o 
  -9  -5  10       25.15       54.57     16.56 o 
  -8  -5  10       29.16       27.05     14.24 o 
  -7  -5  10      884.33      899.02     32.09 o 
  -6  -5  10      852.31      998.99     39.62 o 
  -5  -5  10      649.18      620.53     37.25 o 
  -4  -5  10      514.87      572.90     19.42 o 
  -3  -5  10       87.16       93.10     20.79 o 
  -2  -5  10      135.23      118.45     12.56 o 
  -1  -5  10      582.72      612.42     26.65 o 
   0  -5  10       59.50       59.31     14.16 o 
   1  -5  10       14.71        2.44     13.79 o 
   2  -5  10     1128.60     1093.28     47.67 o 
   3  -5  10       15.58       24.09     14.97 o 
   4  -5  10       57.75       94.13     18.31 o 
   5  -5  10       96.99      150.79     48.23 o 
   6  -5  10        7.55       88.21     24.77 o 
   7  -5  10        1.69       46.92     24.77 o 
   8  -5  10       52.43       73.38     48.80 o 
   9  -5  10       26.50       48.42     29.47 o 
  -9  -4  10       88.11       80.36     20.62 o 
  -8  -4  10       56.65       35.59     23.38 o 
  -7  -4  10      401.96      371.63     23.21 o 
  -6  -4  10     1518.58     1417.25     33.46 o 
  -5  -4  10      663.64      662.16     25.99 o 
  -4  -4  10      238.42      271.00     23.12 o 
  -3  -4  10       15.49       16.47      9.11 o 
  -2  -4  10       10.76       20.96     22.52 o 
  -1  -4  10       98.89      103.64     11.06 o 
   0  -4  10       69.68       77.05     14.26 o 
   1  -4  10      228.65      225.58     14.20 o 
   2  -4  10       69.06       44.48     19.99 o 
   3  -4  10      144.98      204.86     34.81 o 
   4  -4  10      198.95      248.28     20.75 o 
   5  -4  10      121.73      115.99     22.71 o 
   6  -4  10      249.50      276.26     29.09 o 
   7  -4  10       22.65       -0.75     31.34 o 
   8  -4  10       62.39      110.05     12.00 o 
   9  -4  10        1.85        5.25     13.77 o 
  10  -4  10        8.52       14.18     21.59 o 
  -9  -3  10       15.41       42.67     30.03 o 
  -8  -3  10      254.71      296.02     54.15 o 
  -7  -3  10      224.60      193.20     15.18 o 
  -6  -3  10      282.43      265.80     14.78 o 
  -5  -3  10      688.38      736.84     32.56 o 
  -4  -3  10      817.82      767.42     21.99 o 
  -3  -3  10       87.60      116.51     10.33 o 
  -2  -3  10      235.11      248.27     11.81 o 
  -1  -3  10      470.40      450.91     27.31 o 
   0  -3  10      304.17      269.88     17.08 o 
   1  -3  10      931.87      909.32     36.41 o 
   2  -3  10     1951.66     1918.53     56.87 o 
   3  -3  10       25.78       49.54     14.47 o 
   4  -3  10      293.80      312.37     19.18 o 
   5  -3  10      198.45      205.32     23.08 o 
   6  -3  10      104.75       68.50     20.83 o 
   7  -3  10       21.98       51.91     10.74 o 
   8  -3  10        0.18       11.38      9.01 o 
   9  -3  10       26.04       17.82      7.66 o 
  10  -3  10        1.21       -3.90     16.91 o 
 -10  -2  10       83.52       75.07     24.59 o 
  -9  -2  10      177.71      169.56     15.64 o 
  -8  -2  10       30.15       24.01     24.77 o 
  -7  -2  10      353.67      332.53     19.79 o 
  -6  -2  10      427.53      434.34     30.78 o 
  -5  -2  10      176.56      190.63     14.92 o 
  -4  -2  10      644.48      662.64     15.63 o 
  -3  -2  10        8.04       23.86      8.99 o 
  -2  -2  10       65.00       77.16     16.70 o 
  -1  -2  10     1520.36     1417.10     38.10 o 
   0  -2  10      623.07      623.40     14.15 o 
   1  -2  10      130.70      114.51     16.32 o 
   2  -2  10      681.47      688.14     16.36 o 
   3  -2  10       36.99       45.06     11.85 o 
   4  -2  10     2065.81     2036.50     48.05 o 
   5  -2  10      493.19      441.23     42.60 o 
   6  -2  10       18.20       25.34     28.90 o 
   7  -2  10       97.89      111.69     11.31 o 
   8  -2  10       18.27       28.27      8.28 o 
   9  -2  10        0.12       -1.63      6.38 o 
  10  -2  10        6.70       29.63     19.27 o 
  11  -2  10        0.38       10.75     16.33 o 
 -10  -1  10       66.89       70.71     16.37 o 
  -9  -1  10       29.88       34.79     11.28 o 
  -8  -1  10        0.92        3.02     12.38 o 
  -7  -1  10      297.77      290.78     22.22 o 
  -6  -1  10      192.09      158.00     14.27 o 
  -5  -1  10        3.85       -5.20      9.24 o 
  -4  -1  10     1514.95     1514.42     26.84 o 
  -3  -1  10      527.27      594.61     19.66 o 
  -2  -1  10      157.11      186.36      9.62 o 
  -1  -1  10     2616.44     2594.80     46.08 o 
   0  -1  10      692.18      616.59     13.88 o 
   1  -1  10     1467.72     1485.49     20.68 o 
   2  -1  10     1223.31     1118.25     53.30 o 
   3  -1  10      998.73      978.45     53.11 o 
   4  -1  10       88.63       94.78     15.39 o 
   5  -1  10      648.48      570.49     17.46 o 
   6  -1  10      171.36      227.36     27.21 o 
   7  -1  10      162.04      169.62     12.77 o 
   8  -1  10      392.25      414.61     19.91 o 
   9  -1  10      103.91      123.91      9.55 o 
  10  -1  10        1.27       17.74     16.33 o 
  11  -1  10       51.68       34.53     16.45 o 
 -10   0  10       85.86      126.47     42.51 o 
  -9   0  10       66.48       37.22     15.38 o 
  -8   0  10       30.86       32.16     10.12 o 
  -7   0  10      216.22      211.09     12.44 o 
  -6   0  10      452.97      401.90     16.79 o 
  -5   0  10        1.40       12.09      6.34 o 
  -4   0  10       24.00       44.17      6.85 o 
  -3   0  10     1848.83     1862.32     29.71 o 
  -2   0  10       23.11       33.39      5.13 o 
  -1   0  10      660.25      651.50     48.05 o 
   0   0  10     1609.20     1573.19     20.25 o 
   1   0  10      319.84      283.54      9.67 o 
   2   0  10     1049.15      991.56     57.99 o 
   3   0  10     1206.21     1129.75     21.49 o 
   4   0  10     1318.33     1320.99     28.05 o 
   5   0  10      170.12      199.77     12.34 o 
   6   0  10        3.78       -0.56      5.54 o 
   7   0  10       86.47      112.84     25.49 o 
   8   0  10      435.23      445.39     23.66 o 
   9   0  10      145.25      161.40     16.63 o 
  10   0  10        9.16        9.72     12.56 o 
  11   0  10      124.83       93.11     22.28 o 
  -9   1  10       29.90       30.70     14.69 o 
  -8   1  10       65.79       62.58     11.67 o 
  -7   1  10      344.88      306.86     32.28 o 
  -6   1  10      309.70      296.71     20.92 o 
  -5   1  10       11.40       23.31      9.78 o 
  -4   1  10      791.15      806.22     15.10 o 
  -3   1  10     1090.17     1110.60     15.55 o 
  -2   1  10      748.09      742.23     16.38 o 
  -1   1  10      686.15      692.69     24.65 o 
   0   1  10      880.37      786.84     25.06 o 
   1   1  10     1218.21     1155.56     11.31 o 
   2   1  10      274.49      269.17     11.82 o 
   3   1  10      838.49      892.15     21.11 o 
   4   1  10      114.61       95.33     19.02 o 
   5   1  10       13.83       18.78      6.96 o 
   6   1  10      454.47      464.99     12.14 o 
   7   1  10      255.52      281.87      9.96 o 
   8   1  10      238.66      298.06     14.28 o 
   9   1  10      284.15      298.64     11.55 o 
  10   1  10        1.50        0.71      8.31 o 
  11   1  10       46.90       41.33     14.94 o 
  12   1  10       61.84       40.71     20.13 o 
  -9   2  10       68.11       62.47     12.12 o 
  -8   2  10       14.25       10.73      9.82 o 
  -7   2  10       57.96       33.79     17.15 o 
  -6   2  10      694.11      688.15     17.62 o 
  -5   2  10      381.89      410.76     13.36 o 
  -4   2  10      176.92      186.57     34.35 o 
  -3   2  10       14.48       15.98      6.39 o 
  -2   2  10       74.95       93.83      5.84 o 
  -1   2  10     1496.38     1459.48     18.51 o 
   0   2  10     1451.62     1385.71     65.27 o 
   1   2  10     3925.25     3625.53     89.15 o 
   2   2  10      421.33      450.27      5.58 o 
   3   2  10       87.55       83.99     14.40 o 
   4   2  10      296.44      252.77      6.54 o 
   5   2  10      153.32      107.82     23.60 o 
   6   2  10      270.91      287.62     12.19 o 
   7   2  10       12.12       23.86      8.67 o 
   8   2  10      398.27      366.37     16.37 o 
   9   2  10      531.59      541.44     18.14 o 
  10   2  10       21.56       15.25      7.62 o 
  11   2  10       14.26       22.13     15.90 o 
  12   2  10        0.19       -5.80     21.68 o 
  -9   3  10       24.79       17.10     12.37 o 
  -8   3  10      112.45       87.47     19.59 o 
  -7   3  10      661.67      678.13     32.94 o 
  -6   3  10      756.58      710.48     21.88 o 
  -5   3  10      179.87      181.64     10.40 o 
  -4   3  10      665.09      732.52     37.63 o 
  -3   3  10      618.13      585.14     24.87 o 
  -2   3  10     1255.17     1199.73     15.45 o 
  -1   3  10     2534.39     2523.15     58.74 o 
   0   3  10      255.04      232.91     23.27 o 
   1   3  10      108.14      124.06     20.83 o 
   2   3  10      122.22      131.56     19.89 o 
   3   3  10      775.58      741.41     30.68 o 
   4   3  10      143.27      134.29      6.30 o 
   5   3  10      530.02      495.85     14.64 o 
   6   3  10      617.94      639.34     13.90 o 
   7   3  10      132.96      134.83      8.86 o 
   8   3  10       57.68       69.06      7.66 o 
   9   3  10      310.99      324.49     11.87 o 
  10   3  10       17.30       13.95     11.47 o 
  11   3  10       31.28       24.07     22.15 o 
  12   3  10       36.84       12.24     14.51 o 
  -9   4  10      111.05       86.79     13.64 o 
  -8   4  10        2.08       -1.70      9.87 o 
  -7   4  10      176.66      197.17     13.96 o 
  -6   4  10      760.05      768.58     31.15 o 
  -5   4  10      203.27      212.25     12.92 o 
  -4   4  10       50.25       64.22     12.51 o 
  -3   4  10      270.20      240.70     24.53 o 
  -2   4  10      327.43      308.92      8.40 o 
  -1   4  10     1582.49     1636.93     45.98 o 
   0   4  10     2108.46     2234.69     53.86 o 
   1   4  10      546.11      673.77     31.34 o 
   2   4  10     1912.84     1872.66     71.32 o 
   3   4  10      261.85      251.20      7.10 o 
   4   4  10       65.88       61.83      9.09 o 
   5   4  10      292.69      315.37      8.73 o 
   6   4  10      570.77      563.12     10.82 o 
   7   4  10      226.84      207.62     16.47 o 
   8   4  10      442.38      447.26     16.32 o 
   9   4  10       33.11       48.54     10.98 o 
  10   4  10       97.89       47.63     22.46 o 
  11   4  10       12.31       18.22     12.63 o 
  12   4  10       41.54       63.48     33.50 o 
  -8   5  10      141.43      141.37     12.53 o 
  -7   5  10      236.12      256.82     29.93 o 
  -6   5  10      209.58      239.14     11.81 o 
  -5   5  10      188.82      200.47     11.03 o 
  -4   5  10      271.96      275.58     12.55 o 
  -3   5  10       11.87       13.77      4.04 o 
  -2   5  10      997.41      996.51     12.99 o 
  -1   5  10      172.18      179.05     22.90 o 
   0   5  10      844.88      845.68     34.91 o 
   1   5  10      516.88      450.43     47.48 o 
   2   5  10      399.58      423.22     26.46 o 
   3   5  10     1815.62     1929.08     34.57 o 
   4   5  10        1.42        2.98      4.31 o 
   5   5  10       30.05       27.69      7.63 o 
   6   5  10      790.91      727.86     19.14 o 
   7   5  10       50.35       75.19     11.89 o 
   8   5  10       28.29       39.63      8.68 o 
   9   5  10      137.15      126.30     11.01 o 
  10   5  10        3.45       11.07     14.08 o 
  11   5  10        8.28       -6.57     15.58 o 
  12   5  10        9.03        9.57     18.02 o 
  -8   6  10       35.51       26.38     10.46 o 
  -7   6  10       58.52       51.49     10.23 o 
  -6   6  10      132.67      190.80     33.78 o 
  -5   6  10      235.85      221.55     10.24 o 
  -4   6  10      396.33      360.12     10.62 o 
  -3   6  10       31.02       50.13      8.41 o 
  -2   6  10      455.04      461.20     15.86 o 
  -1   6  10      330.56      314.91      5.92 o 
   0   6  10      313.73      302.76     22.24 o 
   1   6  10      645.34      623.23     22.49 o 
   2   6  10      703.54      749.34     28.45 o 
   3   6  10       70.88       67.18     28.81 o 
   4   6  10     2099.40     2044.30     27.41 o 
   5   6  10      154.74      164.27     14.01 o 
   6   6  10       21.16       23.52      9.77 o 
   7   6  10      772.53      786.98     19.81 o 
   8   6  10      434.86      445.88     25.07 o 
   9   6  10       79.56      119.74     15.58 o 
  10   6  10        2.01        8.45     13.51 o 
  11   6  10       13.79        9.38     15.58 o 
  12   6  10        9.79       12.57     18.39 o 
  -8   7  10       12.68       -1.85      8.31 o 
  -7   7  10       76.32       59.76     10.56 o 
  -6   7  10        3.89        9.02      9.75 o 
  -5   7  10      394.94      424.94     12.70 o 
  -4   7  10      399.73      393.44     12.33 o 
  -3   7  10      101.62       83.27      9.06 o 
  -2   7  10      652.95      604.74     10.10 o 
  -1   7  10      170.68      172.70      9.56 o 
   0   7  10      212.97      220.96      9.46 o 
   1   7  10     1047.31     1069.14     48.61 o 
   2   7  10      276.00      268.40     18.64 o 
   3   7  10      288.71      300.89     12.19 o 
   4   7  10       76.00       69.92      4.63 o 
   5   7  10      370.37      374.75     14.32 o 
   6   7  10       55.09       72.36     10.65 o 
   7   7  10      148.32      162.99     10.31 o 
   8   7  10     1393.47     1385.43     39.73 o 
   9   7  10      385.97      429.73     18.69 o 
  10   7  10       59.93       56.16     13.10 o 
  11   7  10       19.49        3.19     15.39 o 
  12   7  10      103.33      113.17     23.46 o 
  -7   8  10       22.87       16.44      9.93 o 
  -6   8  10      143.11      164.75     12.13 o 
  -5   8  10       30.15       22.79      8.38 o 
  -4   8  10      188.99      159.52     15.04 o 
  -3   8  10      149.64      154.32      7.24 o 
  -2   8  10      282.52      290.83     10.62 o 
  -1   8  10      110.24      102.44      5.69 o 
   0   8  10       10.96       13.64      4.61 o 
   1   8  10       45.11       35.12     11.49 o 
   2   8  10      174.91      180.71      9.83 o 
   3   8  10     1312.68     1313.89     13.64 o 
   4   8  10      297.70      316.63      9.14 o 
   5   8  10      444.50      466.46     11.68 o 
   6   8  10       91.09       86.19     11.28 o 
   7   8  10      536.81      568.95     12.83 o 
   8   8  10      702.58      720.42     14.83 o 
   9   8  10       13.69       19.56      8.74 o 
  10   8  10       67.05       89.17     15.54 o 
  11   8  10        0.18        0.37     11.78 o 
  12   8  10       48.60       63.62     21.96 o 
  -6   9  10        7.37        9.52      9.75 o 
  -5   9  10       26.89       22.07      9.46 o 
  -4   9  10      190.01      214.55     21.67 o 
  -3   9  10      614.23      568.61     19.03 o 
  -2   9  10      125.14      121.29      6.54 o 
  -1   9  10       93.71      110.34      7.80 o 
   0   9  10      237.62      230.81      8.09 o 
   1   9  10      568.61      600.22     16.36 o 
   2   9  10      227.94      247.52     12.29 o 
   3   9  10       13.02       21.81      9.12 o 
   4   9  10      256.93      216.27     19.59 o 
   5   9  10       55.07       39.77      6.80 o 
   6   9  10      111.63       77.85     12.79 o 
   7   9  10      381.76      405.07     16.78 o 
   8   9  10      347.97      332.99     12.82 o 
   9   9  10      124.57      168.51     31.58 o 
  10   9  10      139.19      166.15     38.54 o 
  11   9  10      179.26      192.15     18.97 o 
  -6  10  10       10.33       14.03     13.40 o 
  -5  10  10        9.81       20.57     22.05 o 
  -4  10  10       79.47       84.09     14.11 o 
  -3  10  10       11.51        7.30      6.04 o 
  -2  10  10       89.33      110.85     14.52 o 
  -1  10  10        6.68       -6.12      9.61 o 
   0  10  10      378.08      385.43     15.24 o 
   1  10  10      325.02      334.93      7.58 o 
   2  10  10        3.29        5.92      6.45 o 
   3  10  10     1765.98     1746.96     22.19 o 
   4  10  10      173.38      170.15      7.66 o 
   5  10  10      637.84      639.31     21.16 o 
   6  10  10       27.50       28.65     12.24 o 
   7  10  10       92.81       86.27     10.81 o 
   8  10  10       35.27       25.29      8.52 o 
   9  10  10       37.92       50.54     17.88 o 
  10  10  10       76.10       74.07     14.82 o 
  11  10  10        4.25       10.41     13.87 o 
  -5  11  10        1.33       -6.80      9.91 o 
  -4  11  10       94.91      121.14     11.93 o 
  -3  11  10       45.60       38.43      8.12 o 
  -2  11  10      114.40      110.59     12.29 o 
  -1  11  10        1.19       -0.56      8.06 o 
   0  11  10      165.46      166.17     21.02 o 
   1  11  10      409.23      420.08     14.61 o 
   2  11  10        1.37       10.49      6.80 o 
   3  11  10      368.81      386.41     34.73 o 
   4  11  10      323.70      329.18     21.15 o 
   5  11  10       84.66       95.73     14.16 o 
   6  11  10       71.68       78.94     11.78 o 
   7  11  10      113.13      124.62     21.81 o 
   8  11  10        5.68        1.63      8.29 o 
   9  11  10       18.00        3.35      8.78 o 
  10  11  10      100.41       91.86     12.23 o 
  -4  12  10       71.11       69.20     13.53 o 
  -3  12  10        1.53        9.31      9.05 o 
  -2  12  10       24.56       23.22     20.64 o 
  -1  12  10        3.53       -2.15      9.65 o 
   0  12  10      176.72      201.68     23.84 o 
   1  12  10      285.69      274.54     19.21 o 
   2  12  10      265.84      314.55     10.53 o 
   3  12  10      291.40      274.66     12.22 o 
   4  12  10      139.03      129.80     23.06 o 
   5  12  10      159.80      192.60     20.65 o 
   6  12  10       38.06       35.71     10.60 o 
   7  12  10      150.98      164.82     29.14 o 
   8  12  10       24.64       15.17     11.35 o 
   9  12  10       65.37       46.27     13.47 o 
  10  12  10        1.27       -7.89     13.30 o 
  -2  13  10       13.41        2.38     11.20 o 
  -1  13  10      106.63      103.58     19.90 o 
   0  13  10       90.17       83.55     25.52 o 
   1  13  10      244.13      253.16     12.04 o 
   2  13  10       79.26      109.74     13.92 o 
   3  13  10      251.24      263.07     13.79 o 
   4  13  10      106.03      110.75     11.88 o 
   5  13  10      124.78      119.65     11.43 o 
   6  13  10       14.78        3.31     12.98 o 
   7  13  10        0.68       -4.61     10.36 o 
   8  13  10       14.30       12.17     10.32 o 
   9  13  10        0.26        0.01      9.90 o 
   0  14  10       44.49       21.39     13.28 o 
   1  14  10      464.05      497.33     18.35 o 
   2  14  10       66.00       78.58     15.70 o 
   3  14  10        8.78        7.30      8.47 o 
   4  14  10       21.28       16.72     11.81 o 
   5  14  10       25.97       29.03     12.69 o 
   6  14  10      117.65       72.10     31.50 o 
   7  14  10        4.37       -1.70     15.61 o 
   3  15  10       18.51       27.51     12.36 o 
   4  15  10      127.55      155.04     15.09 o 
   5  15  10       17.74       16.34     11.03 o 
  -3 -10  11        0.13      -11.12     28.51 o 
  -2 -10  11        0.36       15.20     25.52 o 
  -1 -10  11        1.20       64.94     28.15 o 
   0 -10  11       43.71        8.87     19.77 o 
   1 -10  11       66.55       72.90     24.84 o 
   2 -10  11       63.28       62.31     28.71 o 
  -5  -9  11        0.99      -12.64     16.23 o 
  -4  -9  11        3.95      -17.73     20.17 o 
  -3  -9  11        0.63       13.22     19.54 o 
  -2  -9  11        2.50        8.14     18.80 o 
  -1  -9  11       50.31       80.66     17.85 o 
   0  -9  11      179.61      231.51     21.63 o 
   1  -9  11        0.56        6.75     19.42 o 
   2  -9  11        2.28       -8.67     16.11 o 
   3  -9  11      121.21       90.01     24.76 o 
   4  -9  11       93.41      119.24     22.71 o 
  -6  -8  11       48.95       81.23     19.42 o 
  -5  -8  11       41.57       37.81     16.09 o 
  -4  -8  11        0.05       24.51     24.02 o 
  -3  -8  11        6.54        2.31     15.44 o 
  -2  -8  11       18.57       23.27     33.03 o 
  -1  -8  11        9.97       45.04     21.02 o 
   0  -8  11        4.52      -21.21     21.21 o 
   1  -8  11       11.65       40.76     15.59 o 
   2  -8  11       12.17       38.17     26.46 o 
   3  -8  11       53.65       41.63     17.21 o 
   4  -8  11       91.82       87.17     20.01 o 
   5  -8  11        9.95       34.23     22.99 o 
  -7  -7  11       38.89       54.71     21.64 o 
  -6  -7  11        0.66        7.26     27.59 o 
  -5  -7  11        0.66       19.07     17.46 o 
  -4  -7  11        0.66       21.49     13.51 o 
  -3  -7  11        2.41       12.17     12.56 o 
  -2  -7  11        0.10      -12.48     12.48 o 
  -1  -7  11       54.70       35.57     21.11 o 
   0  -7  11       78.19       63.67     17.82 o 
   1  -7  11       48.49       22.82     26.37 o 
   2  -7  11       24.48       25.30     14.24 o 
   3  -7  11      128.47      113.72     17.60 o 
   4  -7  11       49.64       33.13     23.18 o 
   5  -7  11       16.34       60.35     22.80 o 
   6  -7  11       18.33      -15.95     45.04 o 
   7  -7  11       44.99       49.17     30.03 o 
  -8  -6  11      153.41      165.58     89.43 o 
  -7  -6  11       12.77       30.91     14.79 o 
  -6  -6  11        5.05      -14.43     16.14 o 
  -5  -6  11       31.25       24.87     14.90 o 
  -4  -6  11        6.89      -12.17     20.36 o 
  -3  -6  11        5.75        7.84     16.33 o 
  -2  -6  11      134.75      136.16     18.77 o 
  -1  -6  11       92.50       65.83     16.45 o 
   0  -6  11        2.97        8.13     12.67 o 
   1  -6  11       40.91       44.63     16.30 o 
   2  -6  11      137.82      143.37     36.69 o 
   3  -6  11       78.89       61.64     17.89 o 
   4  -6  11       20.13       67.12     51.71 o 
   5  -6  11        6.20       10.04     25.34 o 
   6  -6  11        2.95       15.77     23.46 o 
   7  -6  11       15.17        2.25     22.52 o 
   8  -6  11       40.01       20.46     28.15 o 
  -8  -5  11      114.77      161.60     18.64 o 
  -7  -5  11        0.39       -6.13     14.35 o 
  -6  -5  11       10.50       18.55     21.40 o 
  -5  -5  11        0.04       15.28     15.48 o 
  -4  -5  11        0.10      -10.26     10.63 o 
  -3  -5  11       48.22       60.19     11.85 o 
  -2  -5  11      175.15      150.30     22.05 o 
  -1  -5  11       51.82       39.36     13.23 o 
   0  -5  11      439.58      437.96     17.38 o 
   1  -5  11       29.04       53.73     24.96 o 
   2  -5  11       83.20       83.71     16.26 o 
   3  -5  11     1035.74      953.17     25.96 o 
   4  -5  11       41.07       56.80     24.96 o 
   5  -5  11      109.00      163.84     27.21 o 
   6  -5  11       30.72       31.72     22.33 o 
   7  -5  11       30.42       45.42     24.77 o 
   8  -5  11        4.07       -1.69     22.33 o 
  -8  -4  11      126.30      109.88     16.33 o 
  -7  -4  11       69.16       80.10     24.13 o 
  -6  -4  11       58.38       45.78     20.87 o 
  -5  -4  11       71.40       60.78     15.39 o 
  -4  -4  11       26.73       23.52     10.19 o 
  -3  -4  11       21.99       17.81     26.65 o 
  -2  -4  11      430.19      367.75     37.44 o 
  -1  -4  11       63.20       42.00     10.04 o 
   0  -4  11      352.47      373.89     15.98 o 
   1  -4  11      410.75      350.28     18.27 o 
   2  -4  11      770.48      819.01     21.08 o 
   3  -4  11      999.13      918.15     23.37 o 
   4  -4  11       48.28       65.89     23.32 o 
   5  -4  11       87.11       98.53     38.47 o 
   6  -4  11       10.64       -3.38     18.20 o 
   7  -4  11       74.91       85.96     24.77 o 
   8  -4  11       18.87       19.09     18.58 o 
   9  -4  11       24.69        6.02     14.57 o 
  -9  -3  11       51.53       51.89     19.44 o 
  -8  -3  11       33.80       19.52     15.93 o 
  -7  -3  11       97.69       92.39     17.08 o 
  -6  -3  11       97.29      102.76     20.83 o 
  -5  -3  11      537.76      501.29     19.56 o 
  -4  -3  11        3.78       -1.02      9.45 o 
  -3  -3  11        2.30       12.98      8.11 o 
  -2  -3  11      235.78      259.06     19.24 o 
  -1  -3  11       67.66       55.88      8.92 o 
   0  -3  11        0.87        1.68     10.04 o 
   1  -3  11       56.09       32.67     11.35 o 
   2  -3  11        3.58       23.10      9.47 o 
   3  -3  11      795.65      727.82     29.47 o 
   4  -3  11      134.69      159.06     15.30 o 
   5  -3  11        9.58       37.91     18.20 o 
   6  -3  11      169.34      203.26     23.46 o 
   7  -3  11      122.11      111.97     14.23 o 
   8  -3  11        0.41      -11.64     11.64 o 
   9  -3  11       10.52        8.52     11.66 o 
  10  -3  11       77.23       75.29     18.71 o 
  -9  -2  11        1.25       -5.47     10.13 o 
  -8  -2  11       15.27       18.05     20.01 o 
  -7  -2  11       34.80       23.54     13.57 o 
  -6  -2  11      164.43      145.38     21.86 o 
  -5  -2  11      384.46      341.95     17.20 o 
  -4  -2  11       10.95        6.17      7.53 o 
  -3  -2  11        1.82       16.92     14.92 o 
  -2  -2  11      681.19      726.09     44.76 o 
  -1  -2  11     1342.42     1339.66     33.78 o 
   0  -2  11      234.00      222.50     12.74 o 
   1  -2  11        9.51       17.63     13.70 o 
   2  -2  11       91.08      105.16     12.42 o 
   3  -2  11       85.82      103.34     13.70 o 
   4  -2  11      524.89      536.95     25.71 o 
   5  -2  11       58.75       45.79     28.71 o 
   6  -2  11       69.47       64.58     13.10 o 
   7  -2  11      187.07      195.29     13.08 o 
   8  -2  11       29.30       40.51     11.64 o 
   9  -2  11       33.07       35.06     12.38 o 
  10  -2  11        7.01      -13.99     25.40 o 
  -9  -1  11       48.79       54.08     12.67 o 
  -8  -1  11       10.74       -5.96     12.17 o 
  -7  -1  11       13.64       21.50      8.87 o 
  -6  -1  11       16.46        2.02      8.07 o 
  -5  -1  11      209.71      200.60     18.11 o 
  -4  -1  11        0.16        2.53      8.09 o 
  -3  -1  11       40.43       39.59     12.86 o 
  -2  -1  11      334.63      324.30     12.20 o 
  -1  -1  11      781.23      768.86     15.33 o 
   0  -1  11      216.98      201.66     11.26 o 
   1  -1  11      830.35      767.89     18.67 o 
   2  -1  11       23.43       15.60     15.58 o 
   3  -1  11      144.01      151.12     10.27 o 
   4  -1  11      488.74      514.61     23.08 o 
   5  -1  11        8.23        8.59     18.86 o 
   6  -1  11       15.00       29.20      9.86 o 
   7  -1  11        0.69        9.78     13.22 o 
   8  -1  11      259.96      301.06     30.00 o 
   9  -1  11       28.62       19.56     11.79 o 
  10  -1  11      173.54      183.98     18.57 o 
  11  -1  11       77.63       35.73     19.52 o 
  -9   0  11       46.68       51.64     16.68 o 
  -8   0  11       50.57       56.58     12.93 o 
  -7   0  11       11.29       25.75      9.57 o 
  -6   0  11      260.05      249.49     20.50 o 
  -5   0  11       50.93       50.19      7.50 o 
  -4   0  11        6.30       17.36      6.07 o 
  -3   0  11        2.21       -0.46      4.91 o 
  -2   0  11      125.22       99.86     10.89 o 
  -1   0  11      519.12      532.80     11.04 o 
   0   0  11      442.16      415.21     20.74 o 
   1   0  11       10.06       12.26      9.01 o 
   2   0  11       58.03       77.37      8.01 o 
   3   0  11       29.30       28.72      9.00 o 
   4   0  11      346.74      341.82     16.26 o 
   5   0  11        1.61       -8.76      8.76 o 
   6   0  11      428.59      461.43     27.59 o 
   7   0  11       16.27       19.11      7.19 o 
   8   0  11       29.90       40.98      9.97 o 
   9   0  11       27.03       34.18      9.99 o 
  10   0  11       14.68       17.18     18.49 o 
  11   0  11       28.81       53.54     26.37 o 
  -9   1  11       86.07       63.62     16.62 o 
  -8   1  11      180.90      213.68     15.17 o 
  -7   1  11       17.78       12.36     12.60 o 
  -6   1  11      150.06      146.75     14.33 o 
  -5   1  11       41.04       36.78      6.77 o 
  -4   1  11      116.59      121.61     10.70 o 
  -3   1  11      531.40      562.60     24.58 o 
  -2   1  11       17.91       17.44      4.48 o 
  -1   1  11       73.03       69.56      5.77 o 
   0   1  11       59.00       52.00      5.39 o 
   1   1  11        1.16        1.68      6.50 o 
   2   1  11        4.81        2.83      7.68 o 
   3   1  11       41.86       42.89      7.62 o 
   4   1  11      117.22       67.42     10.12 o 
   5   1  11      115.56      153.09     29.80 o 
   6   1  11      286.20      292.85      9.59 o 
   7   1  11       34.11       39.33      7.41 o 
   8   1  11       70.24       86.43     15.90 o 
   9   1  11       72.74       91.16     12.02 o 
  10   1  11      332.82      335.62     15.03 o 
  11   1  11       26.18       35.96     18.49 o 
  -9   2  11       73.35       73.33     15.77 o 
  -8   2  11       46.44       45.94     11.80 o 
  -7   2  11       62.56       54.14     19.10 o 
  -6   2  11      147.46      168.80     39.13 o 
  -5   2  11       57.00       71.25     13.07 o 
  -4   2  11      174.79      187.39     10.11 o 
  -3   2  11      976.79      946.60     24.59 o 
  -2   2  11      171.33      106.17     16.31 o 
  -1   2  11      527.41      502.90      9.35 o 
   0   2  11      260.96      243.04     43.17 o 
   1   2  11      107.54       99.85     36.03 o 
   2   2  11      264.43      259.04     19.25 o 
   3   2  11      131.40      137.19     15.62 o 
   4   2  11      374.26      350.27      7.43 o 
   5   2  11      131.26      153.22     14.32 o 
   6   2  11      953.09      933.27     33.76 o 
   7   2  11      222.45      232.45     18.51 o 
   8   2  11        0.73        1.04      6.35 o 
   9   2  11        0.36        0.70      9.13 o 
  10   2  11      149.08      131.01     25.35 o 
  11   2  11       25.89        5.22     12.29 o 
  12   2  11        3.93        4.97     17.84 o 
  -9   3  11      103.02      130.04     18.62 o 
  -8   3  11       16.12       33.72     19.16 o 
  -7   3  11      238.87      258.84     29.65 o 
  -6   3  11      192.96      166.83     12.29 o 
  -5   3  11       41.83       49.64     15.06 o 
  -4   3  11      251.51      250.22     14.34 o 
  -3   3  11      370.45      354.96     13.90 o 
  -2   3  11      160.46      155.69      4.65 o 
  -1   3  11      831.59      777.36     34.35 o 
   0   3  11      181.01      180.92     23.27 o 
   1   3  11      106.58      109.79     21.58 o 
   2   3  11       19.00       -4.13     16.33 o 
   3   3  11      189.24      189.51     10.45 o 
   4   3  11       39.66       49.87      6.89 o 
   5   3  11      265.72      280.45     12.06 o 
   6   3  11       36.39       46.21      5.97 o 
   7   3  11       10.60       13.38      6.05 o 
   8   3  11      198.95      201.87     27.32 o 
   9   3  11        0.27       -1.06     10.78 o 
  10   3  11      212.34      213.94     30.96 o 
  11   3  11      195.08      250.05     32.37 o 
  12   3  11       48.21       36.81     18.12 o 
  -8   4  11       56.60       56.45     13.33 o 
  -7   4  11      238.44      284.34     22.43 o 
  -6   4  11       88.17       92.76      9.74 o 
  -5   4  11      129.61      145.91      8.12 o 
  -4   4  11       53.70       52.95      8.84 o 
  -3   4  11      131.66      130.00      6.02 o 
  -2   4  11        4.15        4.88      2.61 o 
  -1   4  11      872.22      869.52     37.16 o 
   0   4  11       63.89       78.45     21.21 o 
   1   4  11       47.96       38.10     20.27 o 
   2   4  11       12.43       41.48     19.71 o 
   3   4  11      337.27      294.09     42.42 o 
   4   4  11      540.78      555.57      7.66 o 
   5   4  11      116.42      124.22     12.97 o 
   6   4  11       14.61       -0.66     13.43 o 
   7   4  11       57.45       54.42     10.39 o 
   8   4  11       81.71       82.70      9.28 o 
   9   4  11       23.24       26.81     12.91 o 
  10   4  11       16.53       16.67      8.49 o 
  11   4  11       52.92       48.27     13.54 o 
  12   4  11        1.64       -9.37     13.89 o 
  -8   5  11        5.72       -8.44      8.44 o 
  -7   5  11      470.34      478.57     22.43 o 
  -6   5  11      329.16      321.00     14.44 o 
  -5   5  11      243.74      234.07     12.66 o 
  -4   5  11       10.35       13.91      5.86 o 
  -3   5  11      138.81      132.91      8.11 o 
  -2   5  11        3.10       -0.12      7.68 o 
  -1   5  11       53.90       71.32     21.02 o 
   0   5  11       51.36      103.97     22.71 o 
   1   5  11     1296.57     1256.88     42.60 o 
   2   5  11        0.47       29.65     33.03 o 
   3   5  11       25.05       26.84     18.39 o 
   4   5  11      219.28      214.03      5.55 o 
   5   5  11        5.88        7.23      4.19 o 
   6   5  11        7.55       14.68     10.18 o 
   7   5  11      236.31      214.27     18.42 o 
   8   5  11       76.93       80.43     14.53 o 
   9   5  11       40.59       42.33     15.01 o 
  10   5  11        9.91        2.64      8.23 o 
  11   5  11       98.97      111.53     40.35 o 
  12   5  11        0.17        5.00     13.33 o 
  -7   6  11      262.07      247.09     15.17 o 
  -6   6  11      106.91      124.42     30.25 o 
  -5   6  11      410.19      368.87     21.34 o 
  -4   6  11       23.26       32.85      5.93 o 
  -3   6  11      412.28      388.69      8.97 o 
  -2   6  11       11.70       12.81      3.04 o 
  -1   6  11       27.18       27.96     18.96 o 
   0   6  11        0.82       -1.88     16.89 o 
   1   6  11       58.06       79.76     21.58 o 
   2   6  11        5.03       29.89     17.27 o 
   3   6  11      306.10      350.87     51.42 o 
   4   6  11       59.17       51.24      4.44 o 
   5   6  11        4.82       12.05      5.16 o 
   6   6  11      192.71      181.51      8.28 o 
   7   6  11        0.30        8.16     10.08 o 
   8   6  11      566.91      530.04     19.71 o 
   9   6  11        8.69       19.05     11.70 o 
  10   6  11       24.89       30.97     14.64 o 
  11   6  11       16.65        4.13     15.01 o 
  12   6  11        1.13      -18.77     18.77 o 
  -7   7  11      144.56      141.76     10.96 o 
  -6   7  11       56.34       58.28      8.57 o 
  -5   7  11      341.85      346.08     19.42 o 
  -4   7  11      670.47      647.70     33.26 o 
  -3   7  11      308.58      277.24     19.81 o 
  -2   7  11      240.85      238.49     24.08 o 
  -1   7  11      714.17      688.59     54.80 o 
   0   7  11       42.34       46.60     17.48 o 
   1   7  11       33.01       64.97     18.61 o 
   2   7  11        2.01        2.93     14.45 o 
   3   7  11      391.64      348.00     41.57 o 
   4   7  11      159.05      154.63     19.50 o 
   5   7  11       95.25       92.14     12.30 o 
   6   7  11        7.83       11.64      9.65 o 
   7   7  11       29.09       15.60     11.94 o 
   8   7  11      417.40      469.68     34.61 o 
   9   7  11        6.68       37.54     13.33 o 
  10   7  11        4.30       -3.57     22.52 o 
  11   7  11       70.94       66.63     18.77 o 
  12   7  11       27.25       30.03     19.52 o 
  -6   8  11      128.77      135.92     19.25 o 
  -5   8  11       66.85       46.85      9.20 o 
  -4   8  11      259.01      233.16      8.74 o 
  -3   8  11      328.71      289.19     14.28 o 
  -2   8  11       97.03       86.07      8.55 o 
  -1   8  11      254.74      225.62      9.07 o 
   0   8  11      691.68      716.01     78.54 o 
   1   8  11      290.48      320.95     24.48 o 
   2   8  11      366.84      299.05     43.45 o 
   3   8  11      119.96      104.91     16.59 o 
   4   8  11      164.41      152.57     14.56 o 
   5   8  11       19.58       13.19      6.18 o 
   6   8  11       48.50       37.53     17.64 o 
   7   8  11        6.70       10.41      7.47 o 
   8   8  11      486.03      502.37     16.66 o 
   9   8  11       19.71       -1.69      9.76 o 
  10   8  11       15.15       14.60     14.08 o 
  11   8  11        0.79       18.77     29.09 o 
  -6   9  11      112.82      132.60     40.50 o 
  -5   9  11        5.32        7.68      8.63 o 
  -4   9  11      185.19      160.52     19.26 o 
  -3   9  11      271.80      250.22     12.26 o 
  -2   9  11      218.91      197.51      6.60 o 
  -1   9  11       98.27       86.92      8.21 o 
   0   9  11       20.12       25.03      7.94 o 
   1   9  11        3.42        7.23      3.57 o 
   2   9  11      890.01      846.18     11.78 o 
   3   9  11      850.18      793.04      7.86 o 
   4   9  11        1.48        9.73      4.38 o 
   5   9  11       30.03       20.41      7.33 o 
   6   9  11      139.59      144.14      8.80 o 
   7   9  11        0.10       17.65      6.39 o 
   8   9  11       18.56        7.03      7.92 o 
   9   9  11       13.62        5.24     10.19 o 
  10   9  11       74.91       57.17     13.12 o 
  11   9  11      114.58      108.07     17.99 o 
  -5  10  11        6.42       -0.50     10.98 o 
  -4  10  11       24.92       26.58     11.33 o 
  -3  10  11       30.91       29.65      9.09 o 
  -2  10  11       61.75       39.86      9.86 o 
  -1  10  11       72.14       41.50      7.82 o 
   0  10  11        6.76        3.36      5.42 o 
   1  10  11      111.38      120.80     18.96 o 
   2  10  11       76.02       76.11     12.52 o 
   3  10  11       42.43       28.46     13.33 o 
   4  10  11        0.17        0.45      4.50 o 
   5  10  11        8.19       12.14      8.47 o 
   6  10  11        5.35        4.25     14.04 o 
   7  10  11       21.47       13.93     11.91 o 
   8  10  11       13.53        5.70      7.32 o 
   9  10  11       23.42       51.99     31.45 o 
  10  10  11        7.79       17.47     10.36 o 
  11  10  11        6.91       42.44     14.00 o 
  -3  11  11       28.05       27.75      8.45 o 
  -2  11  11       15.04       17.29      9.52 o 
  -1  11  11       24.76       15.05      7.60 o 
   0  11  11       31.42       29.58      7.38 o 
   1  11  11      129.95      129.55     18.55 o 
   2  11  11      133.52      117.60     19.78 o 
   3  11  11        0.18        0.94      5.01 o 
   4  11  11        8.81        3.86      9.71 o 
   5  11  11        5.17       20.32      8.26 o 
   6  11  11        2.62       10.06      7.63 o 
   7  11  11        0.55        1.18      8.21 o 
   8  11  11       14.47       29.41     13.61 o 
   9  11  11        2.87       -5.99     11.22 o 
  10  11  11       67.35       73.64     26.51 o 
  -3  12  11        4.63      -25.15     39.04 o 
  -2  12  11       85.00       89.34     26.46 o 
  -1  12  11       26.37       36.45     10.35 o 
   0  12  11        1.85       15.07      9.85 o 
   1  12  11        7.50       -2.72     13.61 o 
   2  12  11      124.75      115.33     15.24 o 
   3  12  11      112.38      109.78      9.38 o 
   4  12  11        5.93       16.15      9.96 o 
   5  12  11      121.83      121.91     14.89 o 
   6  12  11        0.50       -8.40      8.40 o 
   7  12  11       50.61       46.28      9.17 o 
   8  12  11        4.78       -0.82     11.89 o 
   9  12  11        0.76        2.10     13.08 o 
  -1  13  11       28.48       41.66     26.46 o 
   0  13  11        1.83      -18.02     42.23 o 
   1  13  11        1.66       13.89     24.02 o 
   2  13  11       35.87       29.70     10.50 o 
   3  13  11       24.35       34.19      8.69 o 
   4  13  11       38.68       29.85     11.59 o 
   5  13  11       24.20       18.69      8.07 o 
   6  13  11        0.65        4.53      9.29 o 
   7  13  11       33.74       27.79     10.13 o 
   8  13  11        0.49       -7.12     10.02 o 
   1  14  11      186.52      313.61     38.29 o 
   2  14  11       49.72       72.82     30.97 o 
   3  14  11       95.20       67.75     53.49 o 
   4  14  11       15.83       20.14     11.60 o 
   5  14  11        1.23       18.03     10.70 o 
   6  14  11        1.06      -14.32     14.32 o 
   7  14  11        6.45        0.73      9.47 o 
  -3  -9  12       78.79       98.63     35.28 o 
  -2  -9  12       66.63       71.29     18.30 o 
  -1  -9  12      193.38      193.24     21.43 o 
   0  -9  12       36.17       35.45     45.98 o 
   1  -9  12        0.40      -10.01     16.05 o 
   2  -9  12       89.41      120.48     33.88 o 
  -5  -8  12      251.40      272.13     22.53 o 
  -4  -8  12       38.33       38.00     27.78 o 
  -3  -8  12      224.49      255.77     20.65 o 
  -2  -8  12      426.27      499.47     23.77 o 
  -1  -8  12      489.54      547.88     28.15 o 
   0  -8  12       48.00       59.66     16.45 o 
   1  -8  12       51.37       33.99     19.94 o 
   2  -8  12       18.99       33.08     19.81 o 
   3  -8  12       13.65       22.69     16.64 o 
   4  -8  12        0.39       -2.52     15.56 o 
  -6  -7  12        9.21        9.18     15.48 o 
  -5  -7  12      300.69      288.34     23.46 o 
  -4  -7  12      535.14      556.34     37.62 o 
  -3  -7  12      583.33      606.26     37.35 o 
  -2  -7  12      388.90      416.06     32.37 o 
  -1  -7  12      150.42      212.22     68.03 o 
   0  -7  12       86.67       77.23     15.06 o 
   1  -7  12       36.57       73.11     24.68 o 
   2  -7  12       31.87       41.93     18.39 o 
   3  -7  12      140.19      138.27     21.77 o 
   4  -7  12      132.81      180.58     24.27 o 
   5  -7  12        0.46       -2.01     24.02 o 
   6  -7  12        1.14       35.66     27.96 o 
  -7  -6  12       46.66       66.04     21.51 o 
  -6  -6  12      178.11      177.63     30.81 o 
  -5  -6  12      108.95       92.45     16.98 o 
  -4  -6  12      492.56      530.49     36.69 o 
  -3  -6  12      330.67      399.19     27.49 o 
  -2  -6  12      373.83      339.53     30.59 o 
  -1  -6  12     1164.99     1137.65     32.08 o 
   0  -6  12       77.83       57.09     16.44 o 
   1  -6  12      172.33      202.29     20.28 o 
   2  -6  12       19.43       19.48     12.99 o 
   3  -6  12        2.40        7.10     12.56 o 
   4  -6  12      232.79      251.52     25.24 o 
   5  -6  12      110.82       96.58     18.40 o 
   6  -6  12        3.74       28.15     42.98 o 
   7  -6  12       44.58       13.70     25.71 o 
  -7  -5  12       20.40       15.31     13.48 o 
  -6  -5  12      354.87      421.83     51.52 o 
  -5  -5  12      131.87      143.17     17.94 o 
  -4  -5  12      609.39      627.17     33.41 o 
  -3  -5  12      189.84      186.65     16.83 o 
  -2  -5  12      226.05      214.05     23.46 o 
  -1  -5  12       77.01       75.97     12.38 o 
   0  -5  12      539.59      523.49     42.60 o 
   1  -5  12       75.36      110.92     19.99 o 
   2  -5  12        2.09       -5.84     10.80 o 
   3  -5  12      394.46      409.80     48.80 o 
   4  -5  12      296.38      315.67     32.37 o 
   5  -5  12       72.32       -3.57     19.14 o 
   6  -5  12        8.97      -22.71     22.71 o 
   7  -5  12        2.52       24.77     23.27 o 
   8  -5  12        0.35       38.29     27.03 o 
  -8  -4  12      137.20      117.39     17.12 o 
  -7  -4  12       18.82       15.45     14.99 o 
  -6  -4  12      376.10      431.44     51.99 o 
  -5  -4  12      107.29       99.64     16.55 o 
  -4  -4  12       29.97       26.12     10.73 o 
  -3  -4  12        6.26        4.00      9.02 o 
  -2  -4  12      171.32      193.86     36.13 o 
  -1  -4  12       77.28       90.04     13.51 o 
   0  -4  12       42.86       51.06     10.54 o 
   1  -4  12       71.87       58.18     13.66 o 
   2  -4  12      465.57      464.40     17.45 o 
   3  -4  12      350.74      344.96     28.23 o 
   4  -4  12      545.97      607.49     80.14 o 
   5  -4  12      231.36      252.62     26.84 o 
   6  -4  12      141.94      105.29     39.22 o 
   7  -4  12       57.32       93.84     24.59 o 
   8  -4  12       56.85       90.65     27.03 o 
  -8  -3  12       57.88       59.47     20.18 o 
  -7  -3  12       86.63       65.85     13.44 o 
  -6  -3  12      180.13      212.95     36.97 o 
  -5  -3  12      324.82      356.07     18.95 o 
  -4  -3  12      383.48      368.90     17.02 o 
  -3  -3  12        1.73        2.90      9.42 o 
  -2  -3  12       51.64       58.22      9.32 o 
  -1  -3  12        1.53        6.37      9.65 o 
   0  -3  12      336.10      323.74     15.65 o 
   1  -3  12      131.86      151.15     11.14 o 
   2  -3  12       24.41       16.41     11.32 o 
   3  -3  12        0.75       -4.84     20.46 o 
   4  -3  12      153.46      179.08     17.27 o 
   5  -3  12      109.01      112.98     21.40 o 
   6  -3  12      245.31      182.80     24.40 o 
   7  -3  12       69.97       79.98     21.58 o 
   8  -3  12       38.96       22.54     14.91 o 
   9  -3  12       60.18       45.54     15.74 o 
  -8  -2  12       72.23       95.48     16.07 o 
  -7  -2  12      137.22      146.74     14.21 o 
  -6  -2  12        3.47       -0.14     16.14 o 
  -5  -2  12      434.46      416.31     24.26 o 
  -4  -2  12      472.20      495.02     18.21 o 
  -3  -2  12        4.56        4.98      7.12 o 
  -2  -2  12      199.94      181.26      9.86 o 
  -1  -2  12       30.22       27.24     13.70 o 
   0  -2  12       17.07       24.67      8.62 o 
   1  -2  12      403.35      456.96     12.86 o 
   2  -2  12      632.57      657.95     25.06 o 
   3  -2  12      912.47      907.94     29.47 o 
   4  -2  12      338.81      357.34     21.77 o 
   5  -2  12        0.85        0.56     22.33 o 
   6  -2  12      112.75      149.99     22.71 o 
   7  -2  12        0.59        6.07     11.54 o 
   8  -2  12       48.50       55.34      9.50 o 
   9  -2  12        7.45        4.42     10.80 o 
  10  -2  12       22.80        5.72     17.90 o 
  -8  -1  12        8.33       25.11     13.72 o 
  -7  -1  12      200.40      201.71     17.15 o 
  -6  -1  12      153.82      159.71     10.77 o 
  -5  -1  12      657.27      670.47     16.62 o 
  -4  -1  12      986.11      958.08     18.03 o 
  -3  -1  12      542.96      573.80     19.97 o 
  -2  -1  12      375.09      372.36     16.65 o 
  -1  -1  12      458.73      468.91     23.55 o 
   0  -1  12       39.02       35.02     10.58 o 
   1  -1  12      451.52      475.27     15.39 o 
   2  -1  12      130.11      146.15     10.70 o 
   3  -1  12      129.94      134.75     14.08 o 
   4  -1  12      568.82      496.26     21.46 o 
   5  -1  12        5.40       17.48     21.58 o 
   6  -1  12       26.01       30.27     10.68 o 
   7  -1  12       22.51       16.97      7.84 o 
   8  -1  12       69.38       61.51      9.37 o 
   9  -1  12       45.42       45.74     13.55 o 
  10  -1  12       84.60       87.62     19.10 o 
  -8   0  12        7.91      -12.59     12.59 o 
  -7   0  12      162.52      156.37     12.78 o 
  -6   0  12       39.64       42.07     10.18 o 
  -5   0  12      474.85      462.54     24.26 o 
  -4   0  12      460.96      449.91     13.33 o 
  -3   0  12     1618.43     1549.12     41.46 o 
  -2   0  12     1416.65     1353.38     35.66 o 
  -1   0  12       10.43       14.86      7.89 o 
   0   0  12        2.06        1.75      4.72 o 
   1   0  12      893.08      830.91     11.58 o 
   2   0  12     1897.57     1840.86     20.44 o 
   3   0  12     1961.70     1950.04     35.21 o 
   4   0  12       40.06       47.40     18.77 o 
   5   0  12        2.90       -1.70     10.62 o 
   6   0  12       89.51       88.13      8.17 o 
   7   0  12       26.63       19.54      7.47 o 
   8   0  12      204.17      207.75     27.03 o 
   9   0  12       14.27       30.11      8.34 o 
  10   0  12        0.08       16.01     16.33 o 
  11   0  12       10.71       11.82     37.91 o 
  -8   1  12       21.62       27.34     12.27 o 
  -7   1  12       66.12       65.30     35.66 o 
  -6   1  12      348.64      368.19     19.99 o 
  -5   1  12      551.78      511.68     11.91 o 
  -4   1  12     1134.87     1051.70     19.97 o 
  -3   1  12     2007.69     1936.66     36.98 o 
  -2   1  12     1966.14     1903.91     25.68 o 
  -1   1  12        8.89        1.49      7.52 o 
   0   1  12       75.31       59.59     13.78 o 
   1   1  12     3332.90     3263.63     29.50 o 
   2   1  12       69.03       95.23     13.61 o 
   3   1  12      504.16      571.60     18.11 o 
   4   1  12      636.52      634.79     10.90 o 
   5   1  12       50.39       54.46      9.68 o 
   6   1  12        2.40        9.88      8.86 o 
   7   1  12        1.25       14.08      7.53 o 
   8   1  12      114.54      118.45     12.08 o 
   9   1  12       34.80       44.72      8.53 o 
  10   1  12      149.33      124.93     12.83 o 
  11   1  12        7.14      -12.57     13.78 o 
  -8   2  12       73.85       67.17     13.33 o 
  -7   2  12      166.91      173.11     22.90 o 
  -6   2  12       57.10       59.84     10.79 o 
  -5   2  12      570.23      511.92     33.31 o 
  -4   2  12      991.05      958.20     33.22 o 
  -3   2  12      439.72      489.09     20.08 o 
  -2   2  12     1642.37     1646.65     25.08 o 
  -1   2  12      215.91      238.21     55.46 o 
   0   2  12        1.77       12.57     31.91 o 
   1   2  12     2371.50     2296.25     58.93 o 
   2   2  12     2139.59     2004.86     37.80 o 
   3   2  12      304.21      288.84      7.96 o 
   4   2  12      389.76      387.55      8.75 o 
   5   2  12      204.91      192.36     27.25 o 
   6   2  12      149.83      150.66      8.84 o 
   7   2  12       49.75       31.50      9.87 o 
   8   2  12        3.78       -1.23      6.25 o 
   9   2  12      112.68      124.26     15.44 o 
  10   2  12       33.40       20.38     11.42 o 
  11   2  12       26.69       20.89     13.23 o 
  -8   3  12       13.14       29.66     10.96 o 
  -7   3  12      108.36      114.73     14.42 o 
  -6   3  12      323.88      346.22     36.60 o 
  -5   3  12      308.63      258.99     18.96 o 
  -4   3  12     1178.62     1062.78     33.78 o 
  -3   3  12       22.07       33.48      8.79 o 
  -2   3  12      362.65      360.03     13.35 o 
  -1   3  12       14.22        5.26     17.64 o 
   0   3  12       89.42       88.77     22.71 o 
   1   3  12     2433.34     2555.81     63.44 o 
   2   3  12      513.86      530.76     31.72 o 
   3   3  12     1439.47     1340.01     46.10 o 
   4   3  12      639.01      638.64     11.95 o 
   5   3  12      334.92      303.58      8.34 o 
   6   3  12        2.55       -4.44      5.66 o 
   7   3  12       31.05       36.50      7.58 o 
   8   3  12       54.68       46.41      7.55 o 
   9   3  12       12.06       10.00      9.38 o 
  10   3  12      428.40      406.95     15.77 o 
  11   3  12       24.88       38.66     13.54 o 
  -8   4  12       40.98       67.74     15.62 o 
  -7   4  12      133.18      130.99     20.75 o 
  -6   4  12      147.25      167.40     25.44 o 
  -5   4  12       39.30       36.57      9.24 o 
  -4   4  12      238.10      204.18      8.26 o 
  -3   4  12       15.58       21.52      4.21 o 
  -2   4  12      200.49      181.11     24.59 o 
  -1   4  12      252.12      210.95     26.65 o 
   0   4  12      815.01      790.13     38.10 o 
   1   4  12        8.86       27.21     20.46 o 
   2   4  12     1884.13     1798.90     53.11 o 
   3   4  12      524.61      596.63     53.11 o 
   4   4  12      177.22      169.60     11.71 o 
   5   4  12      822.48      773.86     11.13 o 
   6   4  12      524.90      512.78     10.93 o 
   7   4  12      133.43      141.79     20.73 o 
   8   4  12       28.96       24.66      8.21 o 
   9   4  12        0.48       -1.16      7.42 o 
  10   4  12      113.01      126.73     14.72 o 
  11   4  12      109.79       46.66     25.06 o 
  -7   5  12      106.82       95.33     15.75 o 
  -6   5  12       15.38       11.15     11.17 o 
  -5   5  12       12.83       14.10     10.23 o 
  -4   5  12      282.06      277.49     12.01 o 
  -3   5  12        7.25        9.43      7.84 o 
  -2   5  12       38.14       -3.19     16.70 o 
  -1   5  12       77.98       93.46     22.33 o 
   0   5  12      460.32      520.06     32.09 o 
   1   5  12      667.91      762.16     36.60 o 
   2   5  12      346.19      336.32     29.28 o 
   3   5  12      522.29      555.72     53.11 o 
   4   5  12      621.37      706.61     32.84 o 
   5   5  12        2.03        0.94      6.68 o 
   6   5  12       41.47       63.89      8.20 o 
   7   5  12      131.00      138.82     23.48 o 
   8   5  12        2.25       12.10      7.00 o 
   9   5  12        0.59       -3.67      7.73 o 
  10   5  12      493.78      493.05     34.02 o 
  11   5  12      222.37      201.31     16.50 o 
  -7   6  12       70.19       83.47     29.50 o 
  -6   6  12       11.07       17.84      7.80 o 
  -5   6  12      105.55      126.06     14.67 o 
  -4   6  12      191.24      185.08     10.61 o 
  -3   6  12       46.09       35.36      6.00 o 
  -2   6  12       23.25       49.55     19.71 o 
  -1   6  12      164.27      173.04     24.02 o 
   0   6  12      466.31      395.25     30.40 o 
   1   6  12       93.84      121.05     24.02 o 
   2   6  12      577.20      540.51     32.47 o 
   3   6  12      701.81      907.80     61.18 o 
   4   6  12       11.85       34.35     19.71 o 
   5   6  12      374.06      347.54     16.42 o 
   6   6  12      131.84      119.22     10.39 o 
   7   6  12       15.89       17.78     10.65 o 
   8   6  12        3.81        5.57      7.09 o 
   9   6  12       26.49       38.20     13.25 o 
  10   6  12       75.29       60.72      9.39 o 
  11   6  12       87.77       72.08     13.45 o 
  -6   7  12        1.96        6.79      8.20 o 
  -5   7  12      309.42      302.42     14.26 o 
  -4   7  12      323.94      291.00     17.45 o 
  -3   7  12       75.90       72.29      7.36 o 
  -2   7  12       50.39       34.16     21.02 o 
  -1   7  12       22.34       23.46     19.89 o 
   0   7  12      232.73      254.12     27.78 o 
   1   7  12       89.60       91.59     24.02 o 
   2   7  12        2.57       -0.47     12.08 o 
   3   7  12        3.69        1.21     14.91 o 
   4   7  12      492.78      490.34     30.50 o 
   5   7  12        2.05       -1.90      7.61 o 
   6   7  12        4.81       22.08      8.46 o 
   7   7  12       61.76       68.85     30.59 o 
   8   7  12       70.49       56.69      9.86 o 
   9   7  12      294.56      261.06     14.29 o 
  10   7  12      216.22      148.83     30.22 o 
  11   7  12      120.29      120.68     33.59 o 
  -6   8  12       14.21       15.77     18.20 o 
  -5   8  12      144.00      204.19     25.15 o 
  -4   8  12      192.71      185.24     28.71 o 
  -3   8  12      391.36      309.49     33.48 o 
  -2   8  12      106.58       95.29     18.86 o 
  -1   8  12       67.82      113.55     24.59 o 
   0   8  12       36.50       85.53     16.58 o 
   1   8  12      175.45      248.57     19.97 o 
   2   8  12     1558.28     1608.13     36.75 o 
   3   8  12      775.66      806.75     43.86 o 
   4   8  12        0.89        7.04     23.65 o 
   5   8  12      104.42      109.95      9.31 o 
   6   8  12       45.52       27.17      6.86 o 
   7   8  12        5.18       -2.46      6.34 o 
   8   8  12      158.41      169.45     25.16 o 
   9   8  12       92.25       62.14     15.24 o 
  10   8  12       13.27       15.77     13.89 o 
  11   8  12        0.78       17.45     27.59 o 
  -5   9  12      212.94      262.00     27.40 o 
  -4   9  12       85.85       86.14     23.08 o 
  -3   9  12      407.08      400.32     51.42 o 
  -2   9  12      511.61      429.77     45.52 o 
  -1   9  12      142.33      112.54      2.51 o 
   0   9  12      307.61      341.46     55.27 o 
   1   9  12        3.35      -22.93     30.97 o 
   2   9  12       52.14       40.44     29.00 o 
   3   9  12       63.52       74.56     21.08 o 
   4   9  12       88.25       88.38      8.84 o 
   5   9  12      294.87      253.13     18.79 o 
   6   9  12      266.34      255.57     15.07 o 
   7   9  12      169.92      157.12     34.36 o 
   8   9  12       92.52       46.89     17.74 o 
   9   9  12      519.27      543.81     59.49 o 
  10   9  12       35.70       20.87     11.85 o 
  11   9  12       74.54       62.87     19.14 o 
  -4  10  12       32.87       39.22     22.52 o 
  -3  10  12      108.67      108.67     43.17 o 
  -2  10  12      386.01      409.01     62.40 o 
  -1  10  12      157.84      181.76     29.93 o 
   0  10  12      107.52      122.43     18.98 o 
   1  10  12      559.23      610.85     31.25 o 
   2  10  12      481.14      420.91     30.35 o 
   3  10  12      453.18      439.69     29.56 o 
   4  10  12      259.81      265.79      6.01 o 
   5  10  12      140.15      131.83      6.69 o 
   6  10  12      132.35      124.77     10.11 o 
   7  10  12       58.50       36.94     15.34 o 
   8  10  12       13.23        3.51     17.24 o 
   9  10  12       42.16       35.65     20.27 o 
  10  10  12       45.83       62.10     26.18 o 
  -3  11  12       23.88      -13.33     21.77 o 
  -2  11  12      247.22      252.19     22.22 o 
  -1  11  12      204.29      291.30     22.63 o 
   0  11  12      140.23      154.82     20.82 o 
   1  11  12        0.61       43.34     26.65 o 
   2  11  12       61.96       82.90     19.16 o 
   3  11  12       94.98       94.72     11.21 o 
   4  11  12      329.23      297.23     19.58 o 
   5  11  12      382.63      337.19      9.85 o 
   6  11  12      121.32      145.04     25.31 o 
   7  11  12       31.87        7.32      7.86 o 
   8  11  12       88.83       83.42     35.23 o 
   9  11  12      339.75      334.06     35.83 o 
  10  11  12       14.75      -12.01     21.02 o 
  -2  12  12      138.65       26.46     42.60 o 
  -1  12  12      201.04      249.99     33.22 o 
   0  12  12      110.32      140.76     51.05 o 
   1  12  12        5.72       48.80     25.71 o 
   2  12  12      102.04      129.50     29.65 o 
   3  12  12      163.50      218.83     32.66 o 
   4  12  12      217.49      200.82     55.37 o 
   5  12  12      174.58      202.32     53.86 o 
   6  12  12        7.30       23.81     15.11 o 
   7  12  12      159.13      127.13     23.34 o 
   8  12  12        2.19        6.99     14.85 o 
   9  12  12       13.30       10.75     11.04 o 
   0  13  12        8.14       33.59     26.84 o 
   1  13  12       38.58        1.88     23.27 o 
   2  13  12      224.64      237.23     35.47 o 
   3  13  12       40.87       64.19     49.73 o 
   4  13  12       11.27       15.58     26.46 o 
   5  13  12       13.31        4.69     24.21 o 
   6  13  12       22.23       84.83     30.03 o 
   7  13  12        0.63      -21.58     25.15 o 
   2  14  12        1.37      -12.20     46.17 o 
   3  14  12       52.22       90.09     32.28 o 
   4  14  12        1.08       21.77     28.34 o 
   5  14  12       90.13       64.37     31.15 o 
  -3  -8  13      191.68      151.13     65.03 o 
  -2  -8  13        1.05      -13.61     24.90 o 
  -1  -8  13        0.67       11.64     20.27 o 
   0  -8  13       16.10       16.70     21.02 o 
   1  -8  13       14.25      -10.08     18.08 o 
   2  -8  13        0.18        3.02     16.96 o 
   3  -8  13       23.09        7.69     36.60 o 
  -5  -7  13       23.62       12.01     22.52 o 
  -4  -7  13        0.23       -9.56     13.55 o 
  -3  -7  13       29.36       29.99     17.83 o 
  -2  -7  13       78.29       45.27     18.33 o 
  -1  -7  13        0.49      -16.68     16.68 o 
   0  -7  13        0.11        3.43     13.42 o 
   1  -7  13       60.37       56.38     15.33 o 
   2  -7  13        5.82       -8.99     13.46 o 
   3  -7  13        4.26        8.03     17.82 o 
   4  -7  13       73.76       84.67     43.26 o 
  -5  -6  13       20.97        8.63     16.63 o 
  -4  -6  13        0.01       18.72     21.02 o 
  -3  -6  13       20.22       23.16     12.61 o 
  -2  -6  13       33.96        3.16     23.84 o 
  -1  -6  13       33.33       19.42     14.89 o 
   0  -6  13      117.39      144.13     25.81 o 
   1  -6  13        0.14       -3.15     11.28 o 
   2  -6  13       77.94       72.46     14.80 o 
   3  -6  13        0.87       -2.10     15.43 o 
   4  -6  13      158.31      203.14     71.04 o 
   5  -6  13      162.84      127.62     28.53 o 
   6  -6  13       10.50       40.91     26.46 o 
  -6  -5  13       57.92       37.64     23.94 o 
  -5  -5  13       17.79       12.10     12.24 o 
  -4  -5  13       91.95       94.57     14.32 o 
  -3  -5  13        8.65       -2.54      9.89 o 
  -2  -5  13       12.98       22.48     14.26 o 
  -1  -5  13        3.65        2.97     11.36 o 
   0  -5  13      149.98      101.14     18.20 o 
   1  -5  13       78.01       54.32     12.47 o 
   2  -5  13       31.77       30.10     18.11 o 
   3  -5  13       19.10        5.40     19.75 o 
   4  -5  13        3.83        6.50     16.61 o 
   5  -5  13      134.81       59.34     82.67 o 
   6  -5  13       58.62       14.08     21.96 o 
   7  -5  13       19.31       35.66     24.96 o 
  -7  -4  13        4.14        5.61     12.61 o 
  -6  -4  13       65.72       67.23     36.22 o 
  -5  -4  13        2.57        6.71     10.86 o 
  -4  -4  13        7.31       -1.68      9.67 o 
  -3  -4  13      123.88      142.20     12.59 o 
  -2  -4  13        7.68        8.63     24.68 o 
  -1  -4  13       64.78       47.82     17.55 o 
   0  -4  13      256.36      294.56     17.64 o 
   1  -4  13       83.51       82.05     12.01 o 
   2  -4  13       14.00        8.77     11.85 o 
   3  -4  13        0.22       -8.85     12.79 o 
   4  -4  13        2.86       33.33     12.39 o 
   5  -4  13       21.30        1.50     17.08 o 
   6  -4  13       93.69      148.27     24.77 o 
   7  -4  13       36.37      -18.02     36.79 o 
   8  -4  13       50.15      123.87     28.34 o 
  -7  -3  13        0.93       14.33     13.98 o 
  -6  -3  13       78.33       68.25     13.04 o 
  -5  -3  13        0.09       15.26     10.18 o 
  -4  -3  13        0.77       -5.50     11.21 o 
  -3  -3  13       32.89       46.29     11.45 o 
  -2  -3  13        1.73        7.38     10.13 o 
  -1  -3  13       12.54       17.13      9.87 o 
   0  -3  13      221.21      234.80     13.23 o 
   1  -3  13      133.82       85.72     27.40 o 
   2  -3  13       15.59       -0.09     10.42 o 
   3  -3  13        1.73        8.99      9.55 o 
   4  -3  13       22.64        8.63     15.01 o 
   5  -3  13       35.48        7.51     16.14 o 
   6  -3  13       11.37       12.84     11.52 o 
   8  -3  13       48.42       16.49     40.16 o 
  -7  -2  13        5.52        0.81      8.76 o 
  -6  -2  13      106.07      135.57     27.59 o 
  -5  -2  13       38.98       46.03     26.93 o 
  -4  -2  13        2.41       17.71     10.27 o 
  -3  -2  13      212.65      185.21     13.68 o 
  -2  -2  13       51.71       71.89     10.51 o 
  -1  -2  13      135.81      132.37     11.08 o 
   0  -2  13      148.95      163.44      9.51 o 
   1  -2  13       34.52       28.36      7.82 o 
   2  -2  13      166.80      175.00     22.33 o 
   3  -2  13        3.48       -1.44      7.79 o 
   4  -2  13       38.70       41.85     14.83 o 
   5  -2  13      122.22      117.50     17.17 o 
   6  -2  13       19.59       32.20     14.35 o 
   7  -2  13       14.61       16.76     12.75 o 
   8  -2  13        4.28       39.72     39.51 o 
   9  -2  13       31.47        1.17     37.16 o 
  -7  -1  13       24.02        8.34     13.42 o 
  -6  -1  13      139.81      165.61     11.30 o 
  -5  -1  13      151.33      203.34     24.57 o 
  -4  -1  13      134.98      124.78      9.81 o 
  -3  -1  13       36.16       33.92     10.04 o 
  -2  -1  13        2.21       -1.92     15.01 o 
  -1  -1  13      109.25      127.34     15.58 o 
   0  -1  13       12.97       19.92     18.02 o 
   1  -1  13       21.01       27.87      9.95 o 
   2  -1  13       50.03       36.00     10.89 o 
   3  -1  13       94.08       76.39     21.21 o 
   4  -1  13       22.07       17.92     13.78 o 
   5  -1  13      244.17      229.19     22.43 o 
   6  -1  13       45.86       35.40     13.14 o 
   7  -1  13       11.64       24.38      9.02 o 
   8  -1  13      413.07      463.31     15.20 o 
   9  -1  13      128.03      111.25     88.12 o 
  -7   0  13        9.53        2.38     10.08 o 
  -6   0  13       61.78       71.69      9.17 o 
  -5   0  13       88.35      105.91     10.81 o 
  -4   0  13      159.44      127.78      9.51 o 
  -3   0  13      218.04      205.21     14.85 o 
  -2   0  13       48.77       48.80      9.20 o 
  -1   0  13      251.12      277.77     11.13 o 
   0   0  13       10.53       14.09      4.37 o 
   1   0  13      119.29      106.19      9.90 o 
   2   0  13      350.59      341.54     16.13 o 
   3   0  13        0.34        2.25     12.76 o 
   4   0  13        0.32       -2.07     11.08 o 
   5   0  13      342.03      311.27     38.66 o 
   6   0  13        1.53       -2.37      6.34 o 
   7   0  13       38.62       28.01      9.96 o 
   8   0  13       70.87       53.42     10.00 o 
   9   0  13      130.30       90.88     17.42 o 
  10   0  13        9.22       12.91     15.02 o 
  -7   1  13        4.14        0.46     16.88 o 
  -6   1  13       30.27       31.56     15.04 o 
  -5   1  13       34.70       17.76      8.12 o 
  -4   1  13       62.25       53.80      6.46 o 
  -3   1  13      242.86      266.66     11.45 o 
  -2   1  13       15.40       23.19      4.77 o 
  -1   1  13      633.15      622.29     10.95 o 
   0   1  13        6.62        4.26      3.86 o 
   1   1  13        0.17       -1.28      9.76 o 
   2   1  13      625.20      610.42     20.08 o 
   3   1  13       59.11       33.85      7.00 o 
   4   1  13       26.09       23.32      5.81 o 
   5   1  13       48.39       39.46      7.46 o 
   6   1  13      534.38      504.38     16.14 o 
   7   1  13       38.25       28.91      8.48 o 
   8   1  13      148.57      132.59      9.76 o 
   9   1  13      105.11      101.38     20.27 o 
  10   1  13      147.86      180.93     14.82 o 
  -7   2  13       35.88       44.22     13.97 o 
  -6   2  13       14.10      -19.33     19.33 o 
  -5   2  13        2.42       -2.04     16.52 o 
  -4   2  13       81.11       66.45      9.19 o 
  -3   2  13      196.41      199.10     24.21 o 
  -2   2  13        9.74        7.58      9.57 o 
  -1   2  13       47.00       37.52      4.50 o 
   0   2  13      273.52      287.90     28.34 o 
   1   2  13        3.73      -17.45     19.71 o 
   2   2  13       30.13       20.66      7.48 o 
   3   2  13       31.08       25.08      4.59 o 
   4   2  13       15.72       11.01      6.21 o 
   5   2  13      198.24      202.78     22.05 o 
   6   2  13       16.78       11.85      9.37 o 
   7   2  13       28.23       23.59      9.19 o 
   8   2  13        0.20       -0.31      7.06 o 
   9   2  13        1.37       -1.05      9.65 o 
  10   2  13        3.12        0.09      7.23 o 
  11   2  13        7.41       20.04     13.23 o 
  -7   3  13       76.71       65.84     10.25 o 
  -6   3  13        6.49        2.01     12.14 o 
  -5   3  13       61.36       52.19     26.09 o 
  -4   3  13       82.07       84.74      8.39 o 
  -3   3  13       23.23       27.67      7.94 o 
  -2   3  13        0.27       -6.01     18.39 o 
  -1   3  13        1.71       19.33     19.89 o 
   0   3  13     1308.84     1400.46     47.48 o 
   1   3  13        1.69      -20.64     20.64 o 
   2   3  13       23.68        9.38     18.77 o 
   3   3  13      170.35      176.61     24.77 o 
   4   3  13       21.09       19.63      4.54 o 
   5   3  13       47.97       38.90      7.36 o 
   6   3  13       28.66       16.49      6.03 o 
   7   3  13       51.50       44.25      7.26 o 
   8   3  13       13.65        5.89      7.22 o 
   9   3  13       20.39       29.61     13.52 o 
  10   3  13      106.72      128.55     10.42 o 
  11   3  13       32.85       47.65     28.06 o 
  -7   4  13       72.23       62.42      9.71 o 
  -6   4  13       47.68       52.11     11.77 o 
  -5   4  13      191.85      208.05     12.43 o 
  -4   4  13       25.53       24.30      6.22 o 
  -3   4  13       10.82        5.80      8.40 o 
  -2   4  13       25.14       52.93     22.33 o 
  -1   4  13      195.24      258.06     28.90 o 
   0   4  13      401.69      345.14     31.15 o 
   1   4  13      503.70      496.60     33.97 o 
   2   4  13      225.68      235.16     27.59 o 
   3   4  13      375.52      390.18     29.65 o 
   4   4  13       16.61       21.77     18.58 o 
   5   4  13       83.21       82.72     11.33 o 
   6   4  13       56.34       70.12     23.43 o 
   7   4  13        0.39        0.11      5.25 o 
   8   4  13        0.14        6.36      7.30 o 
   9   4  13       42.78       54.76      8.40 o 
  10   4  13       13.40       15.41     10.89 o 
  11   4  13       13.42        9.59      9.25 o 
  -7   5  13       30.03       30.59     19.33 o 
  -6   5  13       93.24       94.03     22.15 o 
  -5   5  13      128.64       97.85     28.06 o 
  -4   5  13       34.02       20.05      5.33 o 
  -3   5  13       77.55       73.64      4.05 o 
  -2   5  13       13.01       -2.44     18.02 o 
  -1   5  13      210.76      272.88     28.53 o 
   0   5  13      388.65      410.45     31.91 o 
   1   5  13       13.36       27.96     20.46 o 
   2   5  13        2.67       -5.07     18.58 o 
   3   5  13       83.47       67.19     22.33 o 
   4   5  13        0.18       28.34     19.52 o 
   5   5  13        0.05        2.06      2.74 o 
   6   5  13        3.97        8.06      6.56 o 
   7   5  13       30.59       20.33     12.93 o 
   8   5  13        5.26       10.11      9.28 o 
   9   5  13      126.71      124.80      9.33 o 
  10   5  13       72.82      105.22     20.29 o 
  11   5  13        9.55       19.67      9.01 o 
  -6   6  13        2.07       25.52     19.33 o 
  -5   6  13       71.93       48.80     21.02 o 
  -4   6  13       18.70       12.76     31.91 o 
  -3   6  13        0.49       -3.24      5.44 o 
  -2   6  13       17.39       27.40     20.46 o 
  -1   6  13      621.46      572.42     34.53 o 
   0   6  13      108.32       88.96     24.02 o 
   1   6  13       14.39       35.10     21.21 o 
   2   6  13      563.36      631.35     35.47 o 
   3   6  13       36.78       22.15     20.27 o 
   4   6  13       14.05       18.77     19.89 o 
   5   6  13        0.08        0.56     16.14 o 
   6   6  13        1.41        1.67      8.09 o 
   7   6  13        3.93       10.18      6.11 o 
   8   6  13       48.92       61.36     10.78 o 
   9   6  13       38.07       38.85      7.92 o 
  10   6  13      259.37      270.11     21.93 o 
  11   6  13        0.88       -5.49     13.41 o 
  -6   7  13       13.13        3.94     30.78 o 
  -5   7  13       61.43       96.28     23.27 o 
  -4   7  13      160.46      116.92     41.10 o 
  -3   7  13      135.34      141.13     25.52 o 
  -2   7  13       17.39       54.61     22.71 o 
  -1   7  13       79.48       69.25     24.59 o 
   0   7  13      239.05      287.90     30.59 o 
   1   7  13      118.56      108.48     25.71 o 
   2   7  13        0.28       -9.95     20.27 o 
   3   7  13       43.93       -2.25     19.33 o 
   4   7  13       49.50       88.58     41.10 o 
   5   7  13       15.03       24.40     20.27 o 
   6   7  13      170.61      162.66     12.11 o 
   7   7  13       20.24       17.30      8.32 o 
   8   7  13       12.59       12.19      7.36 o 
   9   7  13      151.17      142.86     26.37 o 
  10   7  13       32.95       22.00     10.78 o 
  11   7  13       31.34        4.54     12.70 o 
  -5   8  13      112.32      107.54     24.59 o 
  -4   8  13      197.47      180.92     44.48 o 
  -3   8  13       30.74       11.26     20.46 o 
  -2   8  13       20.39       42.42     22.15 o 
  -1   8  13      148.70      125.74     26.09 o 
   0   8  13      364.31      348.89     32.66 o 
   1   8  13       34.07       50.67     23.84 o 
   2   8  13        0.13       16.33     21.58 o 
   3   8  13        1.27       15.46     14.99 o 
   4   8  13      168.13      111.37     32.47 o 
   5   8  13        1.29       16.85     14.40 o 
   6   8  13       10.23        9.44      7.11 o 
   7   8  13       18.12       18.52     10.97 o 
   8   8  13        0.78        5.31      8.80 o 
   9   8  13        8.04       14.65      9.89 o 
  10   8  13      134.25      128.00     17.45 o 
  -4   9  13      369.05      521.75     57.43 o 
  -3   9  13      309.03      320.74     30.97 o 
  -2   9  13        1.00      -17.27     21.40 o 
  -1   9  13       47.97       80.14     25.15 o 
   0   9  13      214.27      213.95     29.47 o 
   1   9  13       43.22       44.79     17.05 o 
   2   9  13        0.32       10.51     16.14 o 
   3   9  13      297.29      325.13     23.22 o 
   4   9  13        2.53      -25.55     27.47 o 
   5   9  13       25.15       15.96     18.42 o 
   6   9  13       24.80       13.07      8.81 o 
   7   9  13        1.09       -2.54      9.22 o 
   8   9  13       18.33       24.28     11.34 o 
   9   9  13       16.11       55.68     21.40 o 
  10   9  13        0.06       -6.57     23.08 o 
  -3  10  13      167.68      249.61     30.97 o 
  -2  10  13      137.22      120.11     27.96 o 
  -1  10  13      104.45       92.15     26.84 o 
   0  10  13       10.59       22.77     38.94 o 
   1  10  13       50.57       31.70     18.86 o 
   2  10  13       16.92        1.90     17.91 o 
   3  10  13       10.30        9.07     30.03 o 
   4  10  13        5.94        2.38     16.05 o 
   5  10  13       63.22       59.76     21.87 o 
   6  10  13       26.49       34.57     16.72 o 
   7  10  13       50.17       39.24     16.52 o 
   8  10  13        4.58        5.82     20.27 o 
   9  10  13       45.09       19.15     12.36 o 
  10  10  13       73.76       70.38     24.21 o 
  -2  11  13       54.63       65.50     27.03 o 
  -1  11  13        1.09       -5.64     21.77 o 
   0  11  13      115.23       88.29     20.10 o 
   1  11  13       92.96      107.22     20.83 o 
   2  11  13        3.22      -18.04     18.04 o 
   3  11  13        7.59       -2.05     43.73 o 
   4  11  13       40.27       43.14     18.91 o 
   5  11  13       49.72       52.80     24.40 o 
   6  11  13        2.45      -22.71     40.35 o 
   7  11  13       48.99       33.41     24.59 o 
   8  11  13        8.35      -23.46     23.46 o 
   9  11  13        0.12       12.01     22.71 o 
  -1  12  13       55.01       84.08     29.84 o 
   0  12  13       14.00       18.02     25.71 o 
   1  12  13        0.61      -26.46     26.46 o 
   2  12  13        5.78       16.70     24.77 o 
   3  12  13        8.89       83.70     49.55 o 
   4  12  13       90.82       50.86     28.15 o 
   5  12  13       44.63       42.42     27.21 o 
   6  12  13        2.54      -26.09     26.09 o 
   7  12  13        7.53        3.94     22.90 o 
   8  12  13        0.65       21.40     41.29 o 
   1  13  13       32.55       37.35     28.15 o 
   2  13  13        0.10       62.68     29.47 o 
   3  13  13       21.78       23.46     27.96 o 
   4  13  13       86.69      112.04     33.22 o 
   5  13  13      141.12      150.52     33.97 o 
   6  13  13       15.17      -28.34     28.34 o 
  -2  -7  14      171.61      141.92     21.05 o 
  -1  -7  14       29.92       -9.95     18.02 o 
   0  -7  14       48.68       32.84     20.64 o 
   1  -7  14      165.31      131.81     31.72 o 
   2  -7  14       57.87       44.49     21.40 o 
   3  -7  14       67.31       49.17     24.21 o 
  -4  -6  14      194.70      217.28     22.02 o 
  -3  -6  14      458.10      449.10     35.75 o 
  -2  -6  14      104.37       64.67     18.08 o 
  -1  -6  14       17.79       17.64     16.70 o 
   0  -6  14        1.56       -8.82     16.14 o 
   1  -6  14       13.89       23.14     15.91 o 
   2  -6  14       34.02       20.27     16.30 o 
   3  -6  14       54.46       46.80     18.90 o 
   4  -6  14       73.06       63.92     20.42 o 
  -5  -5  14       12.02       20.22     50.58 o 
  -4  -5  14       62.36       83.97     23.65 o 
  -3  -5  14      111.89      113.43     15.30 o 
  -2  -5  14      138.94      150.75     23.18 o 
  -1  -5  14       13.09        7.17     12.76 o 
   0  -5  14        0.91       36.77     49.73 o 
   1  -5  14      167.30      246.11     54.80 o 
   2  -5  14       19.03       15.64     14.08 o 
   3  -5  14        3.76       20.92     12.86 o 
   4  -5  14        4.92      -13.12     13.12 o 
   5  -5  14        2.85      -21.96     21.96 o 
   6  -5  14        1.20      -15.95     38.29 o 
  -5  -4  14       66.12       47.95     21.96 o 
  -4  -4  14       61.27       77.99     29.93 o 
  -3  -4  14      358.70      392.66     39.32 o 
  -2  -4  14      137.08      160.03     15.93 o 
  -1  -4  14        9.18       20.89      9.81 o 
   0  -4  14      177.98      188.05     21.87 o 
   1  -4  14      129.88      162.91     13.20 o 
   2  -4  14       97.67       64.52     34.63 o 
   3  -4  14      110.95      131.15     38.94 o 
   4  -4  14       11.80        1.38     21.49 o 
   5  -4  14      119.78      171.16     24.59 o 
   6  -4  14       52.95       50.49     21.96 o 
   7  -4  14       32.88       36.79     23.65 o 
  -6  -3  14       65.16       63.18     17.55 o 
  -5  -3  14      142.97      170.98     14.20 o 
  -4  -3  14       80.90       80.99     15.77 o 
  -3  -3  14      123.62      138.03     25.06 o 
  -2  -3  14      590.02      594.43     19.24 o 
  -1  -3  14      101.91      128.07     13.46 o 
   0  -3  14       73.03       71.81     16.23 o 
   1  -3  14      229.16      265.82     15.83 o 
   2  -3  14       19.88        3.77     10.53 o 
   3  -3  14      142.66      148.88     15.54 o 
   4  -3  14       30.42       -6.19     14.64 o 
   5  -3  14       67.74       23.65     30.03 o 
   6  -3  14      147.85       78.64     36.22 o 
   7  -3  14       75.60      141.13     24.96 o 
   8  -3  14        7.18      -12.26     24.87 o 
  -6  -2  14        1.54      -14.25     14.25 o 
  -5  -2  14       54.83       58.98     18.68 o 
  -4  -2  14      449.31      449.01     28.62 o 
  -3  -2  14       50.05       43.32      8.84 o 
  -2  -2  14      120.19      159.25     26.09 o 
  -1  -2  14      440.07      474.30     30.97 o 
   0  -2  14     1283.83     1233.98     40.44 o 
   1  -2  14     1410.99     1435.73     74.32 o 
   2  -2  14      170.76      180.64     12.57 o 
   3  -2  14       87.64      104.25     24.96 o 
   4  -2  14       59.06       68.50     27.03 o 
   5  -2  14      132.99      120.73     14.64 o 
   6  -2  14      197.33      247.20     26.56 o 
   7  -2  14        9.36        5.80     11.92 o 
   8  -2  14      112.11       90.92     19.89 o 
  -6  -1  14       51.92       37.57     10.48 o 
  -5  -1  14       83.88       73.07      9.66 o 
  -4  -1  14      430.03      493.30     17.28 o 
  -3  -1  14      262.88      292.86     19.71 o 
  -2  -1  14      446.92      463.86     13.73 o 
  -1  -1  14      365.76      377.33     20.74 o 
   0  -1  14      280.17      276.00      9.32 o 
   1  -1  14       78.99       87.40      7.28 o 
   2  -1  14       61.77       55.17     11.04 o 
   3  -1  14      567.92      559.51     23.02 o 
   4  -1  14      331.80      342.37     20.86 o 
   5  -1  14      556.97      491.58     45.98 o 
   6  -1  14      158.10      207.87     41.57 o 
   7  -1  14      110.95      113.50     18.06 o 
   8  -1  14       19.94       66.16     22.33 o 
   9  -1  14       19.21       76.89     16.88 o 
  -6   0  14       95.48      106.14     14.93 o 
  -5   0  14       41.47       21.17      8.91 o 
  -4   0  14      458.56      475.16     18.66 o 
  -3   0  14      441.00      435.97     17.78 o 
  -2   0  14      449.92      418.65     10.73 o 
  -1   0  14      427.47      445.07     14.98 o 
   0   0  14     1487.90     1458.37     31.47 o 
   1   0  14       25.39       35.00      7.76 o 
   2   0  14       16.88       13.83     11.03 o 
   3   0  14      226.33      216.59     14.17 o 
   4   0  14       99.65      103.51     15.48 o 
   5   0  14      160.69      142.79      9.36 o 
   6   0  14       77.85       94.34     12.71 o 
   7   0  14       38.21       45.02      8.79 o 
   8   0  14        0.24        1.14     10.93 o 
   9   0  14        1.53       15.40     31.44 o 
  -6   1  14       55.88       42.10     16.37 o 
  -5   1  14      209.58      184.20     26.18 o 
  -4   1  14      445.23      500.04     11.38 o 
  -3   1  14      641.36      606.65     16.03 o 
  -2   1  14     1109.40     1010.58     41.56 o 
  -1   1  14      309.27      335.29     13.73 o 
   0   1  14       21.94       25.24      6.88 o 
   1   1  14      390.18      373.29     57.43 o 
   2   1  14      181.16      174.02     19.80 o 
   3   1  14      441.67      392.62     25.34 o 
   4   1  14      150.82      156.97     11.71 o 
   5   1  14      131.79      135.91     11.77 o 
   6   1  14      141.51      148.99     12.57 o 
   7   1  14        6.80       23.31      9.03 o 
   8   1  14      134.39      127.71     11.09 o 
   9   1  14       83.72      102.76     16.56 o 
  10   1  14        1.62        4.96      8.53 o 
  -6   2  14       11.99       53.49     22.90 o 
  -5   2  14      337.72      340.45     70.66 o 
  -4   2  14      364.74      349.99     20.23 o 
  -3   2  14      602.89      565.06     29.84 o 
  -2   2  14     1229.16     1159.38     89.62 o 
  -1   2  14       51.25       32.84     21.96 o 
   0   2  14      708.33      730.63     38.10 o 
   1   2  14      211.87      247.36     28.53 o 
   2   2  14        1.14       23.27     20.46 o 
   3   2  14      521.50      500.78     34.62 o 
   4   2  14      116.66       92.03      9.10 o 
   5   2  14      184.27      157.79     15.67 o 
   6   2  14      104.24      119.85     18.30 o 
   7   2  14        1.07       19.47      7.64 o 
   8   2  14        3.41        8.21      8.46 o 
   9   2  14       59.61       64.01     19.50 o 
  10   2  14       23.35       25.42     10.69 o 
  -6   3  14        1.25       -7.69     20.27 o 
  -5   3  14      289.92      310.80     30.78 o 
  -4   3  14       94.63      115.61     25.34 o 
  -3   3  14       46.65       61.91      8.18 o 
  -2   3  14      375.92      290.53     31.15 o 
  -1   3  14     1257.80     1191.38     47.67 o 
   0   3  14        2.61       10.89     20.46 o 
   1   3  14       14.34       25.52     21.96 o 
   2   3  14      154.97      138.69     26.09 o 
   3   3  14      109.00      130.81     24.77 o 
   4   3  14      134.39      122.34     19.96 o 
   5   3  14      114.22      124.62     16.06 o 
   6   3  14      301.99      301.97     12.61 o 
   7   3  14        0.61       -4.72      9.74 o 
   8   3  14      107.30      103.61     12.14 o 
   9   3  14       10.36        7.84      7.45 o 
  10   3  14        0.11       -2.09     10.22 o 
  -6   4  14        0.77        7.88     19.33 o 
  -5   4  14      165.87      188.62     27.03 o 
  -4   4  14       39.89       87.65     24.21 o 
  -3   4  14      385.75      374.04     31.53 o 
  -2   4  14      203.17      238.73     29.47 o 
  -1   4  14      333.78      333.88     32.84 o 
   0   4  14      628.99      653.87     38.47 o 
   1   4  14      235.10      249.42     30.40 o 
   2   4  14        5.37        9.20     20.27 o 
   3   4  14     1047.68     1109.37     43.92 o 
   4   4  14      578.06      561.72     54.99 o 
   5   4  14      404.15      366.84      9.53 o 
   6   4  14       46.97       36.43      8.98 o 
   7   4  14       19.63       29.19      7.26 o 
   8   4  14       17.56       28.76      7.29 o 
   9   4  14        0.39        9.88     15.68 o 
  10   4  14        2.23        4.56      8.68 o 
  -6   5  14        4.57      -21.40     21.40 o 
  -5   5  14      103.86      117.30     25.15 o 
  -4   5  14        5.12       10.13     20.46 o 
  -3   5  14      173.87      224.09     28.34 o 
  -2   5  14      427.84      489.28     35.10 o 
  -1   5  14      674.88      674.33     38.85 o 
   0   5  14      248.72      255.62     30.78 o 
   1   5  14      121.99      143.01     27.59 o 
   2   5  14       11.82       -0.56     18.20 o 
   3   5  14      141.17      130.06     25.71 o 
   4   5  14      190.31      109.42     41.48 o 
   5   5  14      230.96      214.70     26.09 o 
   6   5  14      323.23      323.83     38.77 o 
   7   5  14       61.05       39.98      7.92 o 
   8   5  14       52.91       23.46      6.65 o 
   9   5  14        3.50       -6.94      8.21 o 
  10   5  14        2.33        7.26      9.00 o 
  -5   6  14      114.66      109.60     26.09 o 
  -4   6  14      138.27      169.10     27.21 o 
  -3   6  14      307.02      312.67     30.59 o 
  -2   6  14      297.69      249.99     29.65 o 
  -1   6  14      116.77      153.33     27.21 o 
   0   6  14      643.52      749.78     39.41 o 
   1   6  14      798.51      853.94     41.29 o 
   2   6  14       70.48       47.11     23.27 o 
   3   6  14      623.03      614.46     37.16 o 
   4   6  14      805.41      829.54     63.06 o 
   5   6  14      174.30      237.98     27.78 o 
   6   6  14      108.88       98.81      6.03 o 
   7   6  14        8.94       11.46      5.50 o 
   8   6  14       23.34       14.20      6.16 o 
   9   6  14       14.54       11.52      8.72 o 
  10   6  14        2.63       -8.60      8.60 o 
  -5   7  14       65.57       80.70     24.77 o 
  -4   7  14      108.13      135.50     27.21 o 
  -3   7  14      156.36      211.33     29.28 o 
  -2   7  14      389.89      428.09     34.53 o 
  -1   7  14      118.16      146.39     28.34 o 
   0   7  14      139.75      152.96     28.53 o 
   1   7  14      249.52      290.34     31.53 o 
   2   7  14      150.15      208.70     30.22 o 
   3   7  14       51.44       49.36     24.02 o 
   4   7  14      764.05      823.16     40.73 o 
   5   7  14      675.31      766.29     39.41 o 
   6   7  14       32.40       58.56     22.33 o 
   7   7  14      127.94      112.42     23.46 o 
   8   7  14       60.15       46.77      6.83 o 
   9   7  14       94.13      119.32     18.88 o 
  10   7  14        0.20       -9.40      9.40 o 
  -4   8  14       97.79      129.50     46.92 o 
  -3   8  14       40.39       56.87     24.96 o 
  -2   8  14       50.99       42.23     24.02 o 
  -1   8  14      147.68      183.36     29.84 o 
   0   8  14      335.17      342.51     34.16 o 
   1   8  14      350.92      298.78     33.78 o 
   2   8  14      122.58      129.12     28.90 o 
   3   8  14       76.73      101.16     26.84 o 
   4   8  14      389.57      369.91     34.16 o 
   5   8  14      118.89      117.86     44.86 o 
   6   8  14       57.61       57.24     23.27 o 
   7   8  14       31.51       21.02     35.47 o 
   8   8  14       36.58       27.03     20.64 o 
   9   8  14       10.18        8.45     18.96 o 
  10   8  14       13.76      -10.51     22.71 o 
  -3   9  14       17.29       -5.07     21.21 o 
  -2   9  14      120.85       91.40     27.40 o 
  -1   9  14       13.03       32.84     24.21 o 
   0   9  14       53.09       23.08     40.54 o 
   1   9  14        1.14      -31.15     41.29 o 
   2   9  14      197.55      207.20     31.15 o 
   3   9  14      150.03      145.64     29.28 o 
   4   9  14      455.13      435.02     25.54 o 
   5   9  14      148.28      172.84     24.89 o 
   6   9  14      168.35      148.91     20.10 o 
   7   9  14      227.52      281.71     31.53 o 
   8   9  14      106.82       99.66     26.09 o 
   9   9  14      137.12      -21.96     21.96 o 
  -2  10  14       31.55       75.82     27.96 o 
  -1  10  14       48.68       82.20     48.05 o 
   0  10  14      164.30      127.25     51.24 o 
   1  10  14       24.76       -3.38     37.91 o 
   2  10  14       84.13       96.98     24.63 o 
   3  10  14        1.15        0.98     16.14 o 
   4  10  14        7.66        2.44     15.39 o 
   5  10  14       66.47       75.23     26.65 o 
   6  10  14      120.90      117.59     24.55 o 
   7  10  14        8.01       20.27     27.40 o 
   8  10  14       25.71        6.82     15.39 o 
  -1  11  14       28.25        4.32     40.54 o 
   0  11  14        4.04       13.03     21.49 o 
   1  11  14       10.08      -16.46     21.54 o 
   2  11  14       39.90       31.31     23.18 o 
   3  11  14       53.64       43.66     33.75 o 
   4  11  14      304.55      316.20     55.18 o 
   5  11  14       18.32       35.86     18.83 o 
   6  11  14      111.10      103.34     21.55 o 
   7  11  14       91.86       80.14     48.98 o 
   8  11  14        1.22      150.14     50.67 o 
   0  12  14       23.96        1.34     17.05 o 
   1  12  14       84.26      104.53     23.42 o 
   2  12  14       84.74       86.12     22.76 o 
   3  12  14       57.72       57.42     21.89 o 
   4  12  14      101.21       10.39     61.75 o 
   5  12  14       79.72       81.64     30.78 o 
   6  12  14        9.14       -0.38     22.71 o 
   7  12  14       42.88       36.03     27.78 o 
  -1  -6  15        0.05       30.30     13.19 o 
   0  -6  15       20.20       14.32     42.98 o 
   1  -6  15       32.28       47.34     14.40 o 
   2  -6  15       46.97       98.35     27.49 o 
  -3  -5  15        0.52       -0.91     13.21 o 
  -2  -5  15       26.05       34.76     15.26 o 
  -1  -5  15       23.24       29.19     11.98 o 
   0  -5  15        3.97        6.50     10.80 o 
   1  -5  15        1.17       -2.37     12.84 o 
   2  -5  15       10.95       11.43     30.40 o 
   3  -5  15        8.28       30.50     17.55 o 
   4  -5  15       12.62       40.54     20.83 o 
  -4  -4  15       60.15       84.19     16.87 o 
  -3  -4  15        0.08        6.35     17.47 o 
  -2  -4  15        0.79       -2.82     12.57 o 
  -1  -4  15        1.74      -11.22     12.57 o 
   0  -4  15       10.05        3.24      9.34 o 
   1  -4  15        9.31       12.01     10.08 o 
   2  -4  15       51.43       38.71     14.12 o 
   3  -4  15        4.68       -7.22     13.26 o 
   4  -4  15        1.54       20.83     18.02 o 
   5  -4  15       20.76       40.35     20.08 o 
  -5  -3  15       49.72       35.56     12.29 o 
  -4  -3  15       67.20       72.70     15.37 o 
  -3  -3  15       24.43       48.66     10.84 o 
  -2  -3  15        4.71       -3.72     10.13 o 
  -1  -3  15        4.69        3.69     16.33 o 
   0  -3  15       22.35       14.39      8.81 o 
   1  -3  15       24.08        9.72     10.60 o 
   2  -3  15       51.54       33.80     16.61 o 
   3  -3  15       17.48       13.16      9.85 o 
   4  -3  15       35.01       20.64     15.77 o 
   5  -3  15       42.25       20.46     29.28 o 
   6  -3  15      188.92      262.56     43.54 o 
  -5  -2  15        9.74       15.50     16.30 o 
  -4  -2  15       57.26       59.93     12.42 o 
  -3  -2  15       18.98       14.91     10.49 o 
  -2  -2  15       67.43       71.48     11.12 o 
  -1  -2  15        1.18       -2.95      8.85 o 
   0  -2  15        0.03        3.57     11.76 o 
   1  -2  15       62.64       96.11      9.15 o 
   2  -2  15        2.00       -9.56      9.56 o 
   3  -2  15        9.40       35.85     13.33 o 
   4  -2  15        7.65        4.25     14.48 o 
   5  -2  15        8.70       17.27     14.83 o 
   6  -2  15       68.06       97.41     20.08 o 
   7  -2  15        8.15        1.63     12.95 o 
  -5  -1  15       27.10       34.55      9.45 o 
  -4  -1  15       63.33       51.30      8.69 o 
  -3  -1  15       31.10       21.83      7.16 o 
  -2  -1  15       19.66       18.97     10.13 o 
  -1  -1  15        1.47       -4.47      5.55 o 
   0  -1  15        4.35       13.33      7.65 o 
   1  -1  15       55.99       54.77      6.78 o 
   2  -1  15        0.28       -8.81     12.22 o 
   3  -1  15      269.66      267.76     20.36 o 
   4  -1  15       76.75       73.36     13.10 o 
   5  -1  15        2.40      -11.18     20.93 o 
   6  -1  15        4.91        2.56      8.52 o 
   7  -1  15       15.25       16.77     13.24 o 
   8  -1  15       41.27       41.06     12.67 o 
  -5   0  15        0.20       -9.01     22.52 o 
  -4   0  15        9.27       -9.89      9.89 o 
  -3   0  15       22.35       13.65      6.79 o 
  -2   0  15      112.88       84.78     18.66 o 
  -1   0  15       13.29       10.66      5.27 o 
   0   0  15        0.06        3.86      4.40 o 
   1   0  15       94.83       86.70      9.29 o 
   2   0  15       79.63       73.13      7.85 o 
   3   0  15      733.16      730.04     26.74 o 
   4   0  15        0.69       -7.27      8.44 o 
   5   0  15        6.83       16.41      9.00 o 
   6   0  15       20.17        2.58     16.80 o 
   7   0  15       10.89       18.47     22.99 o 
   8   0  15        2.68       -3.78     11.06 o 
  -5   1  15        0.64       42.60     24.96 o 
  -4   1  15       14.08      -16.14     22.71 o 
  -3   1  15       31.17       33.22     41.10 o 
  -2   1  15        0.21      -15.01     22.90 o 
  -1   1  15       63.17       71.38      7.38 o 
   0   1  15        0.49       -0.69     11.92 o 
   1   1  15       16.18       18.21     14.73 o 
   2   1  15      351.77      310.22     24.12 o 
   3   1  15      550.62      516.97     29.28 o 
   4   1  15      353.09      294.59     15.59 o 
   5   1  15       33.36       36.54      8.24 o 
   6   1  15       96.20       96.04      9.53 o 
   7   1  15       65.26       53.50     12.08 o 
   8   1  15       60.21       72.03     11.30 o 
   9   1  15       42.12       29.95     14.79 o 
  -5   2  15       20.99       29.09     23.84 o 
  -4   2  15       33.87       -0.75     33.78 o 
  -3   2  15      300.09      385.68     34.16 o 
  -2   2  15        0.21      -15.95     22.33 o 
  -1   2  15       21.38        8.45     21.96 o 
   0   2  15       39.91       55.93     24.77 o 
   1   2  15       97.53      118.05     27.03 o 
   2   2  15      377.05      438.61     34.16 o 
   3   2  15      240.81      231.78     48.98 o 
   4   2  15       54.65       46.37     15.40 o 
   5   2  15      218.42      165.38     25.74 o 
   6   2  15        8.66        7.63      5.85 o 
   7   2  15      174.57      164.13     35.50 o 
   8   2  15        8.46       18.46     15.14 o 
   9   2  15       20.22        7.07     11.46 o 
  -5   3  15       12.06      -18.77     23.46 o 
  -4   3  15       75.95       68.50     43.73 o 
  -3   3  15      379.09      460.75     35.85 o 
  -2   3  15       13.37       17.64     22.90 o 
  -1   3  15      167.20      116.74     28.15 o 
   0   3  15       11.15      -20.27     23.08 o 
   1   3  15       97.52      137.76     27.78 o 
   2   3  15      123.71      239.67     30.03 o 
   3   3  15        5.33       46.92     38.85 o 
   4   3  15      115.15      144.70     26.46 o 
   5   3  15      160.91      151.47     15.21 o 
   6   3  15       15.35       15.48      5.08 o 
   7   3  15      199.00      189.19     13.22 o 
   8   3  15      113.30      139.66     10.33 o 
   9   3  15        3.91       17.81     12.35 o 
  -5   4  15        0.39       16.52     22.52 o 
  -4   4  15       32.24       -4.32     35.85 o 
  -3   4  15      111.21       96.09     27.40 o 
  -2   4  15       98.41       75.07     26.65 o 
  -1   4  15       32.10       34.53     24.02 o 
   0   4  15       16.16       -5.26     21.40 o 
   1   4  15      225.80      250.55     32.28 o 
   2   4  15      108.90      111.67     27.96 o 
   3   4  15      258.75      271.38     30.97 o 
   4   4  15       28.55       48.80     39.22 o 
   5   4  15        4.95      -17.64     20.46 o 
   6   4  15        1.73      -34.91     35.10 o 
   7   4  15        6.67        5.07      5.98 o 
   8   4  15        5.72        5.84      7.61 o 
   9   4  15        2.70      -11.80     11.80 o 
  -5   5  15        1.81       42.98     23.84 o 
  -4   5  15        4.17       50.67     24.77 o 
  -3   5  15        2.86       51.80     24.96 o 
  -2   5  15        5.71      -21.02     23.27 o 
  -1   5  15      312.05      356.59     34.53 o 
   0   5  15       48.07       71.32     26.46 o 
   1   5  15       46.83       27.78     24.21 o 
   2   5  15       21.57        9.38     21.77 o 
   3   5  15      364.38      316.43     32.84 o 
   4   5  15      279.67      378.74     53.86 o 
   5   5  15       25.76       25.52     20.64 o 
   6   5  15       26.64       16.52     19.52 o 
   7   5  15       10.36       31.34     20.27 o 
   8   5  15        0.15       24.02     31.34 o 
   9   5  15        1.24      -15.95     29.47 o 
  -4   6  15        2.16        3.00     20.64 o 
  -3   6  15        5.67      -24.02     24.02 o 
  -2   6  15      193.55      200.25     30.03 o 
  -1   6  15        5.40       13.51     22.33 o 
   0   6  15        8.82      -21.40     23.65 o 
   1   6  15        0.60       23.46     23.84 o 
   2   6  15       45.52       42.42     24.02 o 
   3   6  15      354.80      457.00     34.72 o 
   4   6  15       48.94       36.60     23.08 o 
   5   6  15        0.19       22.33     22.15 o 
   6   6  15       55.72       22.33     21.40 o 
   7   6  15       28.35      -16.14     19.71 o 
   8   6  15       23.71       33.22     20.46 o 
   9   6  15        4.54       10.89     17.64 o 
  -4   7  15       13.18      -14.45     23.27 o 
  -3   7  15        2.66      -15.77     24.02 o 
  -2   7  15       92.50      112.98     29.28 o 
  -1   7  15        1.50        1.50     21.02 o 
   0   7  15        0.96      -16.52     40.91 o 
   1   7  15        6.67       57.24     45.98 o 
   2   7  15       56.10       91.96     28.15 o 
   3   7  15       59.04       44.48     25.34 o 
   4   7  15       91.05      112.98     27.78 o 
   5   7  15      104.86       33.22     40.35 o 
   6   7  15       46.87       69.07     24.40 o 
   7   7  15       56.52       28.53     36.79 o 
   8   7  15        0.06       13.89     19.52 o 
   9   7  15        7.32       32.47     20.46 o 
  -3   8  15      243.01      251.49     33.78 o 
  -2   8  15      129.53      120.11     29.47 o 
  -1   8  15       28.43       30.40     43.54 o 
   0   8  15        0.14        2.44     37.16 o 
   1   8  15       57.86       68.50     46.54 o 
   2   8  15        5.54       -1.50     36.97 o 
   3   8  15      100.34      177.92     30.22 o 
   4   8  15       26.41       74.88     27.03 o 
   5   8  15       91.88      121.80     27.96 o 
   6   8  15       49.60       60.06     25.34 o 
   7   8  15        9.82        9.20     20.64 o 
   8   8  15       99.45       80.51     25.15 o 
   9   8  15       87.16       92.53     42.04 o 
  -2   9  15      159.17      195.00     54.24 o 
  -1   9  15       10.90       27.59     44.48 o 
   0   9  15       13.06       22.71     44.29 o 
   1   9  15        1.69       22.90     43.92 o 
   2   9  15       32.75       52.17     48.05 o 
   3   9  15        1.68      -21.40     24.77 o 
   4   9  15       22.90       20.46     24.40 o 
   5   9  15       84.04       59.68     26.65 o 
   6   9  15       33.61       38.47     43.17 o 
   7   9  15       80.02       93.09     27.21 o 
   8   9  15        0.08       -4.32     35.28 o 
  -1  10  15        0.48      -44.10     47.48 o 
   0  10  15       23.63      -13.89     25.52 o 
   1  10  15       71.63       95.53     30.78 o 
   2  10  15       86.40      104.16     31.15 o 
   3  10  15       51.12       73.95     49.73 o 
   4  10  15       23.26       13.33     25.52 o 
   5  10  15       70.86       89.90     29.47 o 
   6  10  15       40.35       31.91     26.84 o 
   7  10  15        6.85       -3.19     22.52 o 
   8  10  15        2.60        7.13     22.90 o 
   0  11  15       28.93        0.94     24.21 o 
   1  11  15        9.89       -0.38     23.27 o 
   2  11  15        1.34        4.32     24.96 o 
   3  11  15       10.39        1.92     37.07 o 
   4  11  15        6.59       44.75     25.18 o 
   5  11  15        4.66       -0.60     34.53 o 
   6  11  15       11.84      -18.07     18.69 o 
   7  11  15        4.19       21.52     18.51 o 
   3  12  15        0.08      -29.59     32.94 o 
   4  12  15        0.18       10.23     27.59 o 
  -2  -4  16      215.66      186.98     14.61 o 
  -1  -4  16      354.24      433.98     27.98 o 
   0  -4  16       41.82       16.43     12.89 o 
   1  -4  16       30.27       23.03     22.99 o 
   2  -4  16      137.25      137.84     14.53 o 
   3  -4  16       92.16       81.18     14.00 o 
  -3  -3  16       15.55        1.49     14.26 o 
  -2  -3  16      144.67      177.56     43.92 o 
  -1  -3  16      242.00      296.45     16.40 o 
   0  -3  16       29.15       32.54     16.98 o 
   1  -3  16      120.23      128.86     11.67 o 
   2  -3  16      167.42      125.39     20.50 o 
   3  -3  16       57.82       27.21     15.39 o 
   4  -3  16       23.30       40.35     28.90 o 
   5  -3  16      197.43      174.73     37.54 o 
  -3  -2  16       13.34       36.79     27.96 o 
  -2  -2  16      345.74      357.90     31.91 o 
  -1  -2  16      655.96      619.70     23.74 o 
   0  -2  16      346.56      367.83     15.02 o 
   1  -2  16      175.23      191.19     21.68 o 
   2  -2  16      116.69      127.25      9.72 o 
   3  -2  16       17.66       46.50     12.03 o 
   4  -2  16        1.29       19.71     23.65 o 
   5  -2  16       38.28       17.83     15.39 o 
   6  -2  16       31.39       33.22     17.45 o 
  -4  -1  16      134.46      156.15     55.93 o 
  -3  -1  16       28.75       35.28     27.59 o 
  -2  -1  16       27.73       52.36     28.34 o 
  -1  -1  16      180.98      176.98     33.41 o 
   0  -1  16      408.51      443.86     39.60 o 
   1  -1  16      623.60      546.04     21.94 o 
   2  -1  16      243.51      264.37     22.99 o 
   3  -1  16        1.06        3.01     10.98 o 
   4  -1  16       60.53       39.66     19.61 o 
   5  -1  16      196.89      196.12     18.77 o 
   6  -1  16      107.35      109.41     31.91 o 
   7  -1  16      168.98      187.29     19.71 o 
  -4   0  16        9.93       20.46     25.34 o 
  -3   0  16      174.70      205.13     33.78 o 
  -2   0  16      728.46      766.67     46.36 o 
  -1   0  16      534.78      519.31     40.35 o 
   0   0  16      586.61      637.92     43.17 o 
   1   0  16      103.75      104.35     28.53 o 
   2   0  16       69.21       99.09     27.96 o 
   3   0  16        1.03       -4.88     21.21 o 
   4   0  16       44.29       36.08      7.87 o 
   5   0  16      116.87       65.29     14.32 o 
   6   0  16        2.24       -0.77      7.61 o 
   7   0  16       18.73       26.35     12.20 o 
  -4   1  16        7.07       12.95     24.21 o 
  -3   1  16      187.75      149.20     31.72 o 
  -2   1  16       92.37       94.78     51.24 o 
  -1   1  16        1.36       34.16     44.48 o 
   0   1  16      392.17      555.15     65.31 o 
   1   1  16      333.41      448.36     61.37 o 
   2   1  16      160.76      201.38     30.78 o 
   3   1  16       14.88       15.58     22.15 o 
   4   1  16      153.59      186.18     29.09 o 
   5   1  16       64.50       63.06     23.27 o 
   7   1  16      196.17      174.92     11.62 o 
   8   1  16       32.93       35.40     21.68 o 
  -4   2  16       19.55      -26.09     26.09 o 
  -3   2  16       42.45       25.15     44.10 o 
  -2   2  16      730.11      817.34     72.44 o 
  -1   2  16        9.34        2.25     21.96 o 
   0   2  16        1.73        8.26     23.27 o 
   1   2  16      235.54      283.96     32.66 o 
   2   2  16       46.13       51.24     44.29 o 
   3   2  16        8.55       35.66     24.21 o 
   4   2  16       39.36       52.74     23.84 o 
   5   2  16       18.86       39.22     38.29 o 
  -4   3  16       22.92       46.36     46.73 o 
  -3   3  16      218.47      252.05     34.72 o 
  -2   3  16        1.02        3.00     22.52 o 
  -1   3  16      172.01      223.34     32.66 o 
   0   3  16      202.81      225.78     33.41 o 
   1   3  16        9.53       24.21     24.02 o 
   2   3  16       78.46       81.08     26.84 o 
   3   3  16       43.27       26.65     41.10 o 
   4   3  16      112.03      141.70     27.78 o 
   5   3  16       16.03       54.05     23.46 o 
   6   3  16      184.97      245.67     28.34 o 
  -4   4  16        3.18      -24.96     43.73 o 
  -3   4  16       23.08       25.34     25.71 o 
  -2   4  16      261.25      309.67     36.41 o 
  -1   4  16      315.55      336.88     36.60 o 
   0   4  16      111.40      110.92     30.03 o 
   1   4  16      377.53      463.38     38.66 o 
   2   4  16      126.75      159.15     30.97 o 
   3   4  16       29.50       59.31     26.46 o 
   4   4  16        1.74        9.95     37.16 o 
   5   4  16        2.36        0.00     18.02 o 
   6   4  16        1.94       36.97     37.72 o 
   8   4  16       45.44       48.23     21.58 o 
  -4   5  16        1.67       11.07     41.29 o 
  -3   5  16      221.99      239.29     33.59 o 
  -2   5  16      147.75      149.58     32.28 o 
  -1   5  16      591.38      663.07     43.54 o 
   0   5  16      522.15      511.61     40.35 o 
   1   5  16      125.16      163.47     32.28 o 
   2   5  16       84.60      100.78     29.09 o 
   3   5  16       38.13       65.50     26.84 o 
   4   5  16       35.34       42.79     41.85 o 
   5   5  16       68.18       61.56     24.40 o 
   6   5  16      244.05      263.69     29.28 o 
   7   5  16      100.49       69.44     24.02 o 
   8   5  16       29.69       10.32     33.59 o 
  -3   6  16      114.90       85.58     28.90 o 
  -2   6  16      296.76      269.13     34.72 o 
  -1   6  16      224.18      218.08     32.84 o 
   0   6  16      375.15      397.32     38.10 o 
   1   6  16      710.72      706.80     44.10 o 
   2   6  16      384.26      427.72     38.66 o 
   3   6  16       34.27       23.46     24.21 o 
   4   6  16        0.60        7.32     22.15 o 
   5   6  16       99.54      170.98     50.11 o 
   6   6  16       90.63       71.32     26.09 o 
   7   6  16       44.00        1.88     33.03 o 
   8   6  16       40.97       81.45     24.21 o 
  -3   7  16       78.10       84.27     29.65 o 
  -2   7  16      110.65      157.84     32.66 o 
  -1   7  16      125.48      168.91     56.12 o 
   0   7  16      152.95      107.73     52.74 o 
   1   7  16      392.69      342.33     63.44 o 
   2   7  16      232.54      273.82     36.22 o 
   3   7  16       17.60        2.25     22.90 o 
   4   7  16        9.37       33.22     24.96 o 
   5   7  16      366.21      386.24     37.16 o 
   6   7  16      289.94      271.20     32.09 o 
   7   7  16      183.95      252.80     31.15 o 
   8   7  16       36.26       36.22     23.08 o 
  -2   8  16      199.60      227.28     59.87 o 
  -1   8  16      120.35       79.39     52.17 o 
   0   8  16       78.00       63.81     50.30 o 
   1   8  16      106.70      199.69     58.74 o 
   2   8  16      189.45      215.27     59.31 o 
   3   8  16       16.32       82.77     29.47 o 
   4   8  16        2.27        0.75     21.77 o 
   5   8  16       91.14      111.48     29.65 o 
   6   8  16      144.73      182.80     53.11 o 
   7   8  16        9.76        1.50     20.46 o 
   8   8  16      169.92      126.12     47.67 o 
  -1   9  16        4.80        8.63     25.71 o 
   0   9  16       87.01       83.14     30.97 o 
   1   9  16       89.64      156.90     34.53 o 
   2   9  16      324.84      313.80     40.16 o 
   3   9  16      133.71      168.91     57.99 o 
   4   9  16       11.09       24.21     27.21 o 
   5   9  16      164.00      226.72     34.16 o 
   6   9  16      279.10      447.61     38.85 o 
   7   9  16      156.94      237.04     33.22 o 
   1  10  16        6.71       31.15     28.71 o 
   2  10  16        2.66       12.57     27.59 o 
   3  10  16      201.24      248.67     38.29 o 
   4  10  16        1.66       11.82     44.67 o 
   5  10  16        4.24       -4.13     24.77 o 
   6  10  16      259.21      261.25     37.72 o 
   2  -3  17        3.42       -4.13     12.76 o 
  -1  -2  17        6.37        0.56     24.96 o 
   0  -2  17      229.40      231.41     37.54 o 
   1  -2  17       59.68       76.57     31.34 o 
  -2  -1  17        0.03      -29.28     48.80 o 
  -1  -1  17        7.22       34.35     49.36 o 
   0  -1  17       18.82       12.76     45.42 o 
   1  -1  17       59.65       91.77     52.93 o 
   2  -1  17       14.41      -27.21     27.21 o 
  -2   0  17       25.47       63.81     30.40 o 
  -1   0  17       55.65      101.91     31.91 o 
   0   0  17        0.13       33.78     28.71 o 
   1   0  17        1.04       17.83     25.90 o 
   2   0  17        1.65       28.90     26.09 o 
   3   0  17        1.85      -12.95     40.16 o 
  -3   1  17       21.83       38.47     29.09 o 
  -2   1  17        2.76       -0.94     23.84 o 
  -1   1  17       42.84       59.87     30.03 o 
   0   1  17        3.80      -16.52     26.28 o 
   1   1  17        2.15       14.64     25.15 o 
   2   1  17       10.78        7.51     23.84 o 
   3   1  17       27.34       36.79     26.28 o 
  -3   2  17       69.32      110.17     32.84 o 
  -2   2  17      115.43      117.67     55.18 o 
  -1   2  17       13.79       38.66     47.67 o 
   0   2  17       12.56       -3.00     39.98 o 
   1   2  17        5.39        3.38     40.35 o 
   2   2  17        0.16       13.89     24.40 o 
   3   2  17       21.00       58.74     27.40 o 
   4   2  17       51.89       87.27     27.59 o 
  -3   3  17       11.96       13.33     45.04 o 
  -2   3  17       23.79       28.15     46.92 o 
  -1   3  17       46.71       22.71     27.21 o 
   0   3  17        8.67      -10.51     24.96 o 
   1   3  17        7.43       12.20     25.52 o 
   2   3  17        4.36       21.96     42.79 o 
   3   3  17        9.57       18.77     25.15 o 
   4   3  17       74.01      108.10     28.90 o 
  -2   4  17       21.24        1.31     23.84 o 
  -1   4  17        3.18       13.51     26.65 o 
   0   4  17       60.08       36.41     29.09 o 
   1   4  17       38.34        8.26     25.15 o 
   2   4  17        1.80      -16.33     24.96 o 
   3   4  17        0.71       -1.50     37.72 o 
   4   4  17       13.14        3.38     22.15 o 
  -2   5  17        6.29       15.58     26.09 o 
  -1   5  17       23.70       40.35     28.53 o 
   0   5  17       37.59       23.27     27.59 o 
   1   5  17        1.03       -8.45     25.15 o 
   2   5  17        1.28      -10.70     25.15 o 
   3   5  17        4.87        5.63     23.84 o 
   4   5  17        4.50      -34.35     44.86 o 
   7   5  17       16.39       -4.69     21.21 o 
  -2   6  17       47.59       43.17     28.90 o 
  -1   6  17      165.19      182.42     35.66 o 
   0   6  17       33.21       64.56     29.47 o 
   1   6  17       12.89        9.01     25.15 o 
   2   6  17        9.31       27.59     26.84 o 
   3   6  17       49.85      100.78     30.22 o 
   4   6  17       21.87       20.27     25.52 o 
   5   6  17       30.40       21.21     42.98 o 
   6   6  17       87.54       64.00     27.96 o 
   7   6  17       59.76       94.03     47.48 o 
  -1   7  17      222.13      269.13     66.63 o 
   2   7  17        5.97       15.95     45.61 o 
   3   7  17        0.05       27.40     27.40 o 
   4   7  17        0.49       69.25     29.28 o 
   5   7  17        8.02       67.56     29.28 o 
   6   7  17        2.50       12.01     24.02 o 
   7   7  17       20.62       22.71     24.77 o 
   0   8  17      114.93      134.75     35.47 o 
   1   8  17        6.18      -15.95     27.96 o 
   2   8  17       31.01       30.03     50.67 o 
   3   8  17        0.29       39.22     50.11 o 
   4   8  17       28.04       33.78     27.96 o 
   5   8  17      127.56      118.61     32.47 o 
   6   8  17        2.48        8.45     42.42 o 
   2   9  17       12.27       52.74     31.91 o 
   3   9  17       24.63        8.07     27.78 o 
   4   9  17        3.01       29.65     49.36 o 
   5   9  17       28.73        7.13     26.09 o 
   1   0  18      183.69      179.23     62.68 o 
   0   1  18      101.96      117.86     34.53 o 
   1   1  18      137.31      166.10     35.85 o 
   0   2  18       13.89       -4.69     26.46 o 
   1   2  18      278.23      321.68     40.73 o 
   2   2  18       76.98       97.59     32.47 o 
   0   3  18       84.39       86.71     55.18 o 
   1   3  18      194.01      190.68     62.87 o 
   2   3  18      315.25      339.14     69.07 o 
   0   4  18      268.91      390.93     43.73 o 
   1   4  18      150.52      240.79     39.41 o 
   2   4  18      111.44       90.27     33.78 o 
   3   4  18      246.22       17.64     48.61 o 
   0   5  18      296.55      392.25     43.35 o 
   1   5  18        9.47       15.39     29.28 o 
   2   5  18       99.79       91.02     33.59 o 
   3   5  18      272.24      337.45     40.35 o 
   1   6  18       52.37       26.28     28.71 o 
   2   6  18        0.94       42.23     29.28 o 
   3   6  18       33.48       57.43     30.78 o 
   2   7  18       38.22       20.46     50.86 o 
   3   7  18       28.09       73.57     33.41 o 
   4   7  18       86.15      103.41     34.53 o 
                                                 
